# Supplementary material for: Association between carbohydrate quality and glycemic control in individuals with type 1 diabetes: A cross-sectional and meal-based analysis
Source: PLoS One. 2026 Feb 2;21(2):e0341915. doi: 10.1371/journal.pone.0341915 (PMC12863503; doi:10.1371/journal.pone.0341915)
Supplement: S2 File — (ZIP) [file pone.0341915.s002.zip]

Archive with 7 entries (6 files):
- original datasets/
- original datasets/meal_3d24h.xlsx
- __MACOSX/original datasets/._meal_3d24h.xlsx
- original datasets/day_3d24h.xlsx
- __MACOSX/original datasets/._day_3d24h.xlsx
- original datasets/FFQ.csv
- __MACOSX/original datasets/._FFQ.csv
