# Supplementary material for: Association between carbohydrate quality and glycemic control in individuals with type 1 diabetes: A cross-sectional and meal-based analysis
Source: PLoS One. 2026 Feb 2;21(2):e0341915. doi: 10.1371/journal.pone.0341915 (PMC12863503; doi:10.1371/journal.pone.0341915)
Supplement: S2 File — (ZIP) [file pone.0341915.s002.zip › original datasets/meal_3d24h.xlsx]

## Sheet: Breakfast
ID	Time	Insulin_pump	Grains_percent	Refinedrice_percent	GI	GL	Meals_category	LAGE	Ekcal	Prog	Fatg	FatE	CHOg	CHOE	Fiberg	ProE	TIR	TAR	TBR	MABG	SD	CONGA	LI	JINDEX	LBGI	HBGI	GRADE	MAGE
1	1	1	0	0.715077	61.5	99.9	1	5.6	1306.5	47.1	54	37.2	162.5	49.8	6.2	14.4	46	0	54	4	2.2	4.1	1.2	12.4	36.2	0.2	5	NA
1	2	1	0	0.658895	59.6	105.1	1	4	1460.4	45.3	67.9	41.9	176.4	48.3	3.5	12.4	62	0	38	4.5	1.4	4.1	1.1	11.3	9.7	0	1.4	NA
1	3	2	0	0.800937	60.1	65.7	1	9.3	1155	39.2	31.1	24.3	181.3	62.8	1.2	13.6	30.1	52.7	17.2	8.7	3.5	8.7	3.7	48.1	5.8	12	11.5	NA
2	2	2	0	0.635995	62	22.9	1	2.6	281	12.4	9.7	31.1	37	52.6	1.2	17.7	73.8	0	26.2	4.5	0.8	3.6	1.4	9.1	4.9	0	0.6	NA
2	1	2	0	0.610231	60.8	23.4	1	4.2	371.4	21	15.3	37.1	38.5	41.5	1.2	22.6	100	0	0	6.5	1.3	5	3.6	19.7	1.2	1.4	2.5	2.93333
2	3	1	0	0.610231	60.8	23.4	1	0.7	371.4	21	15.3	37.1	38.5	41.5	1.2	22.6	100	0	0	7.9	0.2	7.9	0.1	21.3	0	2	5	0.42
3	1	1	0.3	0	38.1	2.4	1	1.5	282.7	30.9	15.2	48.4	6.2	8.8	0.1	43.8	100	0	0	4.9	0.3	4.6	0.2	8.8	2.2	0	0	0.875
3	2	1	0.6	0	44.6	9.5	1	0.9	312.7	17.1	18.5	53.2	21.2	27.1	3.4	21.9	100	0	0	4.7	0.2	4.5	0.1	7.7	3	0	0.1	0.533333
3	3	2	0.6	0	45.3	10.1	1	1.2	272.4	25	9.6	31.9	22.2	32.5	1	36.7	97.8	0	2.2	4.5	0.2	4.3	0.1	7.4	3.6	0	0.4	0.6
4	1	2	0	0.503284	56.2	39.4	1	4.2	521.8	25.9	16.3	28	70	53.7	4.5	19.8	92.5	7.5	0	8.1	1.2	7.4	1.4	27.9	0	2.8	5	2.25
4	2	2	0.6	0	3.9	2.9	1	2.3	545.5	26.2	16.2	26.7	74.5	54.6	2.1	19.2	100	0	0	5.3	0.5	4.8	0.5	10.6	1.4	0	0.1	1.04
4	3	2	0	0.62	60.6	35	1	2.1	465.1	24.8	15.8	30.6	57.7	49.6	3.1	21.4	100	0	0	5.2	0.6	4.6	0.8	10.8	1.9	0	0.2	1.7
5	1	2	0	0	30	0.5	1	1.8	90.3	8.5	5.6	55.7	1.6	6.9	0	37.7	100	0	0	5.9	0.5	5.4	0.5	13.3	0.4	0.3	0.6	1.5
5	2	2	0	0	30	0.5	1	1.6	90.3	8.5	5.6	55.7	1.6	6.9	0	37.7	100	0	0	6.4	0.5	6	0.4	15.5	0.1	0.3	1.8	1.25
5	3	2	0	0	30	0.5	1	2.1	90.3	8.5	5.6	55.7	1.6	6.9	0	37.7	100	0	0	6.2	0.5	5.9	0.3	14.5	0.2	0.2	1.3	1.225
6	1	2	0	1	82	30.8	1	10	178.4	5.6	0.9	4.4	37.6	84.3	1	12.6	21.2	78.8	0	12.9	3.2	12.4	5.7	84.7	0	19.7	20	NA
6	2	2	0.3	0.474399	42.3	23.4	1	3.2	716.5	31.1	41.8	52.5	55.4	30.9	2.5	17.3	87.5	12.5	0	9	1	8.5	1.4	32.4	0	5	8.5	1.825
6	3	2	0.9	0	86.9	110.7	1	3.2	889.5	42.7	25.8	26.1	127.4	57.3	9.1	19.2	85	15	0	9.5	0.6	9.2	0.6	33.3	0	6.3	9.5	1.2
7	1	2	0	0.275122	25.1	12.9	1	7.2	508.2	24.3	25.2	44.6	51.2	40.3	0.4	19.1	56.4	43.6	0	9.5	2.3	8.3	4.4	45	0	7.3	8.4	NA
7	2	2	0.6	0	59.7	27.4	1	5.7	223	12.7	9.9	40.1	45.8	82.2	0	22.8	90.2	0	9.8	6	1.6	4.7	3.6	18.5	2.6	2.7	0.9	4.26667
7	3	2	0	0.628447	61.9	18.5	1	6.2	438.7	23.8	25.1	51.5	29.9	27.3	0.5	21.7	91.5	8.5	0	7.2	2.2	5.5	3.1	28.4	2.8	4.6	3.6	NA
8	1	2	0	0.949036	72.7	22.3	1	4.4	246.3	12.7	8.1	29.7	30.6	49.7	0.2	20.6	100	0	0	7.1	1.4	6	2.8	23.7	0.1	2.5	2	3.75
8	2	2	0	0.611579	59.8	28.4	1	2.5	382.4	23.3	11.7	27.6	47.5	49.7	2.3	24.4	100	0	0	6.4	0.7	5.8	0.6	16.4	0.4	0.5	1.4	1.775
9	1	1	0.4	0	56.9	40	1	3.8	466.1	23.2	11	21.3	70.4	60.4	2.7	19.9	100	0	0	7.3	0.8	6.6	1.1	21.1	0	1.2	3.5	1.86
9	2	1	0.4	0	57	39.3	1	3.2	460	23.1	11	21.5	68.9	59.9	2.5	20.1	100	0	0	6.2	1	5.7	1	16.7	1	0.8	1.1	3.05
9	3	1	0.4	0	57	39.3	1	8.8	460	23.1	11	21.5	68.9	59.9	2.5	20.1	44.6	41	14.5	8.1	3.3	6.8	3.2	42.3	5.6	10	6.5	NA
10	1	2	NA	NA	47.8	15.8	1	2.6	472.6	21.4	28.8	54.8	33	27.9	1.1	18.1	100	0	0	6.1	0.8	5	1.2	15.2	0.5	0.6	0.6	1.65
10	2	2	NA	NA	40.9	18.9	1	1.9	536.5	25.4	28.6	48	46.1	34.3	3	18.9	100	0	0	5.2	0.5	4.5	0.7	10.7	1.4	0	0.2	1.6
11	1	2	0	0.454934	0.2	57.8	1	1.9	564.3	34.4	16.8	26.8	70.3	49.8	3.5	24.4	95.1	0	4.9	5.1	0.5	4.5	0.4	10.2	2	0	0.1	NA
11	2	2	0.1	0.538195	60.9	53.2	1	2.8	583	30.7	13	20.1	87.3	59.9	3.6	21	100	0	0	5.6	0.8	5.2	0.9	13.2	1.6	0.2	0.6	1.35
11	3	2	0.1	0.482744	59.6	58.1	1	5	673.4	34.8	17.6	23.5	97.4	57.8	6.8	20.6	100	0	0	8.4	1.5	7.9	2.7	31.6	1.5	4.5	7.3	NA
12	1	2	0.8	0.14	51.3	47.1	1	3.8	552.8	26.1	10.7	17	91.8	66	6.2	19	88.9	11.1	0	8.5	1.2	7.5	1.2	30.5	0	3.8	6.8	2.85
12	2	2	0.8	0.14	51.3	47.1	1	7.4	552.8	26.1	10.7	17	91.8	66	6.2	19	94.2	5.8	0	6.6	1.9	5.9	1	23.6	1.4	4.1	0.4	3.85
13	1	2	0	0	39.1	14.9	1	4	596.6	24.4	39.5	60	38.2	26	3	16	100	0	0	6.7	0.8	6	0.4	18.2	0.4	0.7	1.6	NA
13	2	2	0	0.16	39.6	17.3	1	2.8	571.4	25.2	33.8	53	43.6	30	2.1	18	100	0	0	6.6	0.8	6.2	0.7	18.1	0.2	1	1.6	NA
13	3	2	0	0.22	50.4	42.2	1	2.5	941	33.8	53.4	51	83.7	36	4.2	14	100	0	0	5.8	0.8	5.1	0.6	14.2	1.4	0.1	0.9	1.63
14	1	2	0.7	0	41.3	12.6	1	3.2	359.4	9.2	22.5	56	30.4	34	2.4	10	100	0	0	7.7	0.9	6.8	1.1	23.7	0	2	4.3	1.65
14	2	2	0	0	23.8	0.8	1	5.9	251.8	17	19.2	69	3.4	5	0.2	27	88.8	11.2	0	6.7	2.1	5.5	1.1	24.8	1.9	4.4	0.8	NA
15	1	2	0.3	0.59	72.4	34.6	1	2.5	333.4	15.4	9.6	26	47.8	57	2.1	19	100	0	0	5.3	0.7	4.6	0.9	11.9	1.8	0	0.6	1.52
15	2	2	0	0.89	76.1	51.4	1	2.8	436.2	19.6	10.2	21	67.5	62	1.7	18	93.9	0	6.1	5	0.6	4.6	0.6	10.5	2.4	0	0.3	1.34
15	3	2	0	0.89	76.2	52.1	1	1.7	440.6	19.8	10.2	21	68.4	62	1.7	18	45.8	0	54.2	3.6	0.6	3.5	0.2	5.7	11.3	0	2.7	NA
16	2	2	0	0.77	74.1	60.9	1	5.7	559.9	20.2	17.2	28	82.2	59	1.6	14	100	0	0	7.2	1.9	6	4	26.6	2.1	3.6	3.6	NA
16	3	2	0	0.98	78.8	50.9	1	3.6	485.5	19.1	17	32	64.6	53	0.7	16	100	0	0	8.1	1	7.3	2.1	26.9	0.2	3	6.3	2.75
17	1	2	0.4	0.356669	58.8	31	1	8.2	469.3	17.9	16.6	41	52.7	45	3.3	15	50.7	49.3	0	10.3	2.6	9.9	2.5	54	0	10.2	10	NA
17	2	2	0	0.751303	35.5	31	1	6	907.1	41.6	38.8	43	87.3	39	3.2	18	23.5	76.5	0	11.1	1.6	10.5	2.6	52	0	11.9	14.7	NA
17	3	2	0.5	0	43	12.3	1	3.3	318.7	18.7	14.9	42	28.5	36	1.9	23	100	0	0	8.2	1	7.4	1.1	27.4	0	3	6	NA
18	1	2	0	0.750949	69	34.6	1	2.7	442.4	19.7	13.5	38	50.1	45	1	18	97	0	3	5.2	0.8	4.7	0.6	11.8	2.7	0	0.8	NA
18	2	2	0	1	82	30.8	1	3.4	223.4	5.6	0.9	24	37.6	67	1	10	98.8	1.1	0	8.2	1	7.8	0.7	27.1	0	2.9	5.8	NA
18	3	2	0	0.97541	62.3	18.3	1	4.4	300.3	10.3	8.9	48	29.3	39	0.3	14	100	0	0	6.8	1.1	5.9	1.9	20.2	1.1	1.2	2.7	3.2
19	1	2	0	0.701362	65.8	35.3	1	1.5	482.1	22.4	15.2	38	53.6	44	1.4	19	100	0	0	7.1	0.3	6.8	0.3	18.1	0	0.7	3.1	1.03
19	2	2	0	0.562033	59	19.7	1	6.9	340.7	19.5	14.7	39	33.5	39	1	23	48.4	51.6	0	10	2.3	9.8	1.5	48.8	0.1	9.7	11.3	NA
19	3	2	0	0.546512	57.1	22.1	1	1.6	367.9	20.6	15	37	38.7	42	1.5	22	100	0	0	6.6	0.4	6.4	0.1	15.9	0.1	0.3	2	1.1
20	1	2	0	0.777502	70.4	42.6	1	10	455	21.8	14.4	28	60.5	53	1.3	19	58.3	40.5	1.2	8.8	3.3	7.2	3.2	47.6	3	11.1	8	NA
20	2	2	0	0.137553	37.1	14.9	1	3.9	500.7	25.9	26.5	48	40.3	32	0.4	21	94.4	5.6	0	8.7	1.1	8.5	0.5	31.5	0	4.4	7.8	2.55
20	1	2	0	0.824581	61.9	65.4	1	8.4	833.4	31.5	22.3	35	105.7	51	2.9	15	70.7	29.3	0	8.5	2.7	6.7	3.5	41	0.1	6.6	2.7	NA
21	2	2	0	0.838201	35.2	9.6	1	3.9	208.1	9.2	3.1	31	27.4	53	0.7	18	100	0	0	6	1.3	4.9	2	17.5	2.4	1	1	NA
21	3	2	0	0.399448	53.4	15.5	1	2.6	385.7	17.9	13.8	53	29	30	0.7	19	75.2	0	24.8	4.5	0.7	3.9	0.5	8.8	4.9	0	0.8	2.2
22	2	2	0	0.947123	54.2	20.9	1	2.7	292.5	5.8	12.8	39	38.6	53	0.5	8	100	0	0	7.3	0.7	7.2	0.4	20.6	0.1	1.2	4	NA
22	3	2	0	1	41	16.1	1	2.8	379.2	14.4	18.4	44	39.4	42	0.5	15	100	0	0	6.6	0.6	6	0.4	16.5	0.4	0.3	2.2	NA
23	1	1	0	0.998985	41	40.4	1	3.5	483.5	17.4	2.6	5	98.5	81	1.2	14	100	0	0	6.7	1	5.7	2	18.9	1.7	0.7	2.9	3.35
23	2	1	0	0.881161	79.3	35.2	1	4.2	417.8	26.7	10	32	44.4	43	1	26	100	0	0	6.4	1	5.5	2.6	17.9	0.7	1.1	1.3	NA
23	3	1	0	0.868241	56	44.1	1	2.3	642.2	36	11.8	31	78.8	49	1	22	100	0	0	8.5	0.7	8.1	0.4	27.6	0	3.5	7	1.7
24	1	1	0	0.723583	38	17.2	1	1.4	454.7	20.6	21.4	42	45.3	40	0.4	18	100	0	0	6.4	0.3	6.1	0.2	15	0.1	0.2	1.6	1
24	2	1	0	0.723583	38	17.2	1	6.8	454.7	20.6	21.4	42	45.3	40	0.4	18	86.3	0	13.7	6.3	2	4.9	5.8	22.5	4.5	2.9	2.2	6.05
24	3	1	0	0.671429	73	30.7	1	3.3	202.9	6.2	1.6	7	42	83	2	12	100	0	0	7.6	1	6.5	1.6	23.8	0	2.1	4	1.95
25	1	2	0	0	14.6	4	1	1.4	390.4	16.4	23.9	55	27.7	28	0.1	17	100	0	0	6	0.3	5.8	0.1	12.8	0.2	0	0.8	0.73
25	2	2	0	0.531734	44.3	20.3	1	4	467.9	18.7	13.7	46	45.9	39	1.1	16	94	0	6	6.4	1	6.1	1	17.8	4.4	0.4	2.5	NA
25	3	2	0.1	0	41.5	10.6	1	4.7	327	15.6	13.4	51	25.5	31	1	19	88.6	0	11.4	6	1.5	5	2	18.1	3.5	1.1	2.1	NA
26	1	1	0	0.982036	40.7	5.4	1	3.7	127.8	4.9	6.2	43	13.4	42	0.3	15	27.5	72.5	0	10.8	1.1	10.3	2.1	45.4	0	10.5	13	2.25
26	2	1	0	1	69	20	1	3.1	156	4.2	2.5	15	29	74	0.2	11	100	0	0	6.5	1	6.2	0.8	18.1	0.6	1.1	1.3	NA
26	3	1	0	1	69	20	1	4.3	156	4.2	2.5	15	29	74	0.2	11	100	0	0	7.1	1.2	6.3	1.2	22.5	0.2	2.1	2.9	3.1
27	1	2	0.7	0	47.3	30.2	1	2.8	299.6	9.1	2.6	8	63.8	85	7.6	12	93.6	0	6.4	5.1	0.7	4.6	0.7	10.9	2.3	0	0.3	1.3
27	2	2	1	0	64.7	21.4	1	2.4	209.9	9.9	5.3	23	33.1	63	3.2	19	93.3	0	6.7	4.8	0.6	4	1	9.4	3.1	0	0.4	1.73
27	3	2	1	0	64.7	21.4	1	2.4	209.9	9.9	5.3	23	33.1	63	3.2	19	97.5	0	2.5	5.1	0.7	4.4	0.7	10.8	2.4	0	0.5	2.1
28	1	2	0.2	0	42.3	27	1	6.4	539.5	30	19	32	63.8	47	0	22	77.6	22.4	0	7.7	2.1	6.9	1.9	31	2.5	4.3	3.7	3.8
28	2	2	0.8	0	42.3	27	1	4.5	539.5	30	19	32	63.8	47	0	22	100	0	0	7.7	1	6.8	1.6	24.6	0.2	2.2	4	2.8
28	3	2	0.8	0	42.3	27	1	2.9	539.5	30	19	32	63.8	47	0	22	100	0	0	6.5	0.7	6	0.6	17.1	0.2	0.6	1.6	2.45
29	1	1	0.5	0.335397	54	24.9	1	1.6	339.9	11.8	10.8	34	46	54	3.4	14	100	0	0	6.4	0.5	6.2	0.2	15.4	0.1	0.3	1.6	1.45
29	2	1	0.7	0.0676066	46.2	26.4	1	4.3	382.4	16.7	11	26	57.1	60	5.5	17	100	0	0	7	1.2	6	2	21.5	0.8	1.5	2.7	3.3
29	3	1	0.7	0.160649	35.7	17.2	1	3.5	287	15.3	5.2	16	48.1	67	6.3	21	100	0	0	7.9	0.9	7.3	1.1	25.1	0	2.3	4.7	3.25
30	1	1	0.7	0	48.5	11.6	1	1.9	235.8	14	9.6	36	23.8	40	3.8	24	90.4	0	9.6	4.8	0.5	4	0.6	9	3	0	0.2	1.6
30	2	1	0.8	0	50.8	40.8	1	2.8	584.3	25	17.6	27	80.4	55	7	17	100	0	0	5.7	0.8	5.1	0.8	13.4	1.1	0.4	0.2	2.6
30	3	1	0.4	0	42.8	10	1	3.8	331.1	16.9	13.7	51	23.4	28	0.6	20	100	0	0	6	1.1	5.1	1.8	16.2	1.4	0.8	0.8	NA
31	1	2	0	1	41	21.5	1	3.8	373.2	13.2	12.5	30	52.5	56	0.6	14	100	0	0	6.7	0.7	6.2	0.9	17.6	0.2	0.6	1.8	3.35
31	2	2	0	1	41	21.5	1	4.3	373.2	13.2	12.5	30	52.5	56	0.6	14	100	0	0	8.2	1.1	7.8	1.8	28.5	0.4	3.5	6.3	2.37
31	3	2	0	0.969849	80.4	32	1	1.8	260.5	10.5	4.8	23	39.8	61	0.3	16	100	0	0	5.7	0.4	5.5	0.2	11.9	0.5	0.1	0.5	1.15
32	1	2	0.7	0	50.9	29.9	1	6.8	555	23	16.6	43	58.8	42	5	17	38.5	61.5	0	11	2.2	9.6	1.4	56	0	11.8	11.8	NA
32	2	2	0.9	0	57.4	16.2	1	7.4	257.9	11.6	6.7	41	28.3	44	2.7	18	6.1	93.9	0	13.6	1.6	12.5	2.6	75.5	0	21.6	19.6	NA
32	3	2	0.2	0.576373	65.1	47.8	1	5.9	618.5	28.7	19	35	73.4	47	2.6	19	34	66	0	11.4	1.8	10.4	1.1	57.1	0	13.2	11.8	NA
33	1	1	0	0	24.8	5.2	1	2.9	292.9	18.8	15.1	46	21.1	29	1.2	26	78	0	22	4.6	0.9	3.5	1	9.6	5.1	0	0.9	2.25
33	3	1	0	0.761206	67.5	34.2	1	6.7	358	11.3	10.6	32	50.7	57	0.7	13	61.4	38.6	0	9	2.2	7.6	5.7	40.7	0.2	7.6	7.9	NA
34	1	1	0	0.842646	39.3	30.6	1	5.6	629	24.7	24.6	35	77.8	50	0.8	16	98.3	1.7	0	7.1	1.6	6.7	2.4	24.6	1.7	2.6	4.8	NA
34	2	1	0	1	41	26.9	1	1.1	466.5	16.4	15.7	30	65.6	56	0.8	14	100	0	0	8.3	0.3	8.2	0.1	23.9	0	2.9	6	0.63
34	3	1	0	0	30	4.1	1	6.2	252.8	16.8	14.6	52	13.8	22	0	27	0	100	0	16.3	1.6	15.6	2.6	104	0	32.5	24.7	NA
35	1	1	0.4	0.300273	56.2	47.5	1	2.4	514.5	21.1	11.4	20	84.5	66	4.9	16	77.6	0	22.4	4.4	0.6	3.5	1.3	8.1	5.3	0	0.4	1.52
35	2	1	0.7	0	48.4	38.3	1	9.3	493.8	20.9	12	22	79.1	64	6.6	17	58.3	35	6.7	8.2	3.1	6.2	16.7	41.5	3.1	9.5	6	NA
35	3	1	0	0	35.7	9.6	1	9.4	237.3	11.8	9.2	35	26.9	45	0	20	46.8	53.2	0	10.3	3.2	9.2	6.7	59.3	0	12.2	11.4	NA
36	1	2	0.5	0	39.4	30.2	1	3.5	657.2	32.2	21.3	36	76.7	47	7	20	100	0	0	7.6	1.2	6.9	1.3	25	0.1	2.6	4.8	2.9
36	2	2	0.5	0	39.1	30.4	1	5.5	687.3	37.2	22.7	36	77.7	45	7.8	22	71	29	0	8.8	1.6	8.1	1	34.4	0	5.1	7	NA
36	3	2	0.7	0	39.8	23.7	1	4.6	595.2	31.8	22	41	59.7	40	6	21	70	30	0	9.5	1.2	8.6	0.8	36.9	0	6.5	8.8	3.4
37	1	2	0.8	0	49.4	13.6	1	7.5	213	12.8	6.5	27	27.5	52	4	24	7.7	92.3	0	13.1	1.9	11.4	5.2	73.2	0	19.6	17.2	NA
37	2	2	0.8	0	49.3	13.1	1	4.8	206.8	13.2	6	26	26.6	52	6.2	26	10.9	89.1	0	11.5	1.2	10.4	2.5	52.6	0	13.3	13.5	NA
37	3	2	0.5	0	38.7	5.5	1	11.2	148.3	9.9	6.5	40	14.3	39	2	27	34.2	65.8	0	11.4	3.4	9.6	6.2	71	1.5	16.3	16.3	NA
38	1	2	0	0	30	3.5	1	0.6	152.8	7.8	8.5	50	11.5	30	0	20	100	0	0	7	0.1	7	0	16.5	0	0.5	2.9	0.25
39	1	2	0	0.81867	39.7	31.8	1	7.7	772.6	31.1	36.8	43	80.1	41	1.1	16	43.1	13.7	43.1	6.2	3	6	3.7	27	9	6.8	5	NA
39	2	2	0	1	71.4	18.1	1	3	284.8	11.2	15.6	49	25.4	36	0.6	16	100	0	0	7.1	1	6.5	1.4	21.2	0.1	1.5	2.7	2.55
39	3	2	0	0.338535	64.1	26.7	1	4.3	435.8	12.4	14.6	51	41.6	38	0.7	11	36.5	63.5	0	9.5	1.4	9.3	1.6	38.6	0	6.7	10.8	NA
40	1	2	0	1	82	30.6	1	1.5	215.7	4.5	0.6	23	37.3	69	0.6	8	100	0	0	5.1	0.4	4.6	0.4	9.9	1.7	0	0.1	NA
40	2	2	0	0.872957	79	21.3	1	6.8	267.2	14.3	6.6	39	26.9	40	1	21	52.6	47.4	0	10.4	2.6	9.8	3.9	54.4	0	10.1	9.8	NA
43	1	2	0	0.84416	74.6	24.9	1	7.4	693	29.9	39.3	64	33.4	19	4.9	17	56.6	43.4	0	9.3	2	8.3	5.8	41	2.1	7.5	9.5	NA
43	2	2	0.2	0.780784	74.6	29.5	1	4.4	198.5	4.5	0.7	12	39.5	80	0.9	9	76.4	23.6	0	8.6	1.5	7.6	1.6	33	0	4.3	5.5	NA
43	3	2	0	0.972902	80.6	42.8	1	1.3	373.7	15.6	6.4	27	53.1	57	1.4	17	46.1	53.9	0	10.1	0.3	9.7	0.3	35	0	7.9	10.5	0.9
44	1	2	0	0.913381	78.2	28.2	1	4.8	349.8	14.8	6.6	43	36	41	3.1	17	88	0	12.1	6.3	1.3	5.4	2.1	18.3	4.1	0.6	2	NA
44	2	2	0	0.717244	67.3	30.9	1	5.1	405.3	17.1	12.3	39	45.9	45	0.9	17	88.2	11.8	0	8.5	1.2	7.2	1.6	30.3	0.1	3.9	6.3	2.9
44	3	2	0.3	0.477022	38.8	26.7	1	1.8	752.4	34.1	37.1	47	68.8	37	5.1	18	100	0	0	6.2	0.4	5.7	0.3	14	0.2	0.1	1.3	1.24
45	1	2	0	0.673192	65	27.2	1	6.7	379.7	20.3	14.8	35	41.9	44	0.8	21	86.7	13.3	0	7.2	1.8	6.9	1.3	26	1	2.9	2	NA
45	2	2	0	0.597188	60.8	21.5	1	4.6	324.6	17.3	13.1	36	35.4	44	1.1	21	96.6	3.5	0	8	1.2	7.8	0.7	27.6	0	3	4.8	NA
45	3	2	0.6	0.264507	58	46.4	1	2.2	542.5	24.6	15.3	25	80	59	6.4	18	100	0	0	6.5	0.7	5.8	0.6	16.6	0.3	0.5	1.8	1.37
47	1	2	0	0	26.8	4.7	1	5.1	189.4	9.5	9.2	44	17.6	37	1.2	20	100	0	0	6.2	1.6	5.6	1.9	19.8	2.4	2.5	0.8	4.4
47	2	2	0.4	0.579249	45.6	15.5	1	2.5	235.3	6.3	3.9	34	34	58	2.1	11	100	0	0	6.6	0.6	6.1	0.6	17	0.1	0.5	1.8	1.1
47	3	2	1	0	69	38.9	1	3.3	347.6	8.1	4.9	26	56.4	65	0.5	9	62.2	37.8	0	9.3	1.1	8.9	2.2	35.3	0	5.9	10	NA
48	1	2	0.6	0.367301	51.8	46.2	1	3.3	675.8	26	24.3	32	89.3	53	3.6	15	100	0	0	5.7	1.1	4.7	1.1	15.2	3.3	0.3	1.8	NA
48	3	2	0	0.962085	52.3	19.9	1	2.3	366.6	13.6	17.8	44	38	41	0.4	15	100	0	0	5.2	0.6	4.7	0.9	10.9	1.8	0	0.1	2
48	1	1	0	0.99854	41	28.1	1	4.5	353	15.7	2.9	7	68.5	78	0	18	74	26	0	9.2	1.2	8.8	1.4	35.3	0	5.8	8.8	3.2
49	2	1	0	0.862491	74.8	61.2	1	12.7	592.9	25	14	29	81.7	55	2	17	39.2	54.6	6.2	10.3	4.5	10.4	3.9	71.2	4.7	17.7	13.2	NA
49	3	1	0	0.790064	71.1	38.1	1	6.9	504.1	20.8	13.3	42	53.5	42	1.2	16	66.3	33.7	0	9.2	1.9	8.8	2.3	40	1.2	7.5	9.5	NA
50	1	1	0	0.991536	41	13.6	1	5.4	292.2	12.3	12.4	38	33.1	45	0.4	17	80	0	20	5.6	1.5	4.2	1.6	15.9	5.1	0.8	2.2	NA
50	2	1	0	0.562318	35.4	20.6	1	3.1	397.2	13.8	12.7	29	58.3	59	2.9	14	100	0	0	7.2	1	7	0.6	21.7	0.4	1.5	3.1	NA
50	3	1	0	0.605475	61.5	19.1	1	4.4	284.8	12.6	12.4	39	31	44	0.5	18	100	0	0	6.1	1.2	5.1	2.5	17.5	2.4	0.8	1.4	NA
51	1	2	0.1	0	40.8	9.6	1	1.9	318.4	15.3	13.4	52	23.6	30	0.9	19	94	0	6	4.9	0.5	4.6	0.4	9.5	2.4	0	0.1	1.65
51	2	2	0	0.683529	69.6	29.6	1	2.4	388	19	15.8	37	42.5	44	0.2	20	84.6	0	15.4	4.7	0.7	3.9	0.7	9.2	3.8	0	0.3	1.65
51	3	2	0	0.46627	54.2	13.7	1	1.3	370.5	20.3	21.1	51	25.2	27	0.3	22	100	0	0	4.8	0.3	4.6	0.2	8.5	2.5	0	0	1.07
52	2	1	0	1	69	20	1	2.6	156	4.2	2.5	15	29	74	0.2	11	100	0	0	7.7	0.8	7	1.2	23.3	0	1.8	3.8	2.45
52	3	1	1	0	69	28.1	1	1	218.4	5.8	3.6	15	40.7	74	0.3	11	100	0	0	7.3	0.3	7.2	0.1	18.4	0	0.8	3.6	0.67
53	1	2	0	0.964706	40.6	13.8	1	1.5	551	26.1	34.7	57	34	25	0.4	19	100	0	0	5	0.4	4.7	0.3	9.6	2.1	0	0.1	1.45
53	2	2	1	0	64.1	31.6	1	3.1	294.5	13.2	5.3	16	49.2	67	0	18	100	0	0	5.6	1	5	0.9	13.9	2.3	0.2	0.6	NA
53	3	2	1	0	54.1	17.9	1	1.8	226.3	12.2	6	24	33.1	59	4.1	21	100	0	0	4.7	0.5	4.3	0.3	8.6	3.3	0	0.6	NA
54	1	2	0.8	0	42.3	27	1	4.5	539.5	30	19	32	63.8	47	0	22	100	0	0	7	1.1	6.2	1.2	21.5	0.5	1.6	3.1	3.35
54	2	2	0.8	0	42.3	27	1	3.9	539.5	30	19	32	63.8	47	0	22	100	0	0	6.9	1.2	6.2	1.2	21.5	1.8	1.4	3.8	3
54	3	2	0.8	0	42.3	27	1	4.9	539.5	30	19	32	63.8	47	0	22	84.4	15.6	0	8.7	1.4	8	1.7	32.7	0.1	4.6	7.3	4.4
55	1	1	0.7	0	46.4	20.1	1	2.3	290.6	13.9	8.6	27	43.3	60	6	19	100	0	0	7.8	0.6	7.2	0.4	22.4	0	1.8	4.8	1.53
55	2	1	0.8	0.189657	39.5	16.1	1	3.5	252.4	13.7	4.9	17	40.7	64	4.3	22	97.7	2.3	0	7.8	0.9	7	0.5	24.8	0	2.1	4.3	NA
55	3	1	0.6	0	43.1	31.1	1	3.8	451.7	18.9	11.6	23	72.1	64	8.1	17	96.9	3.1	0	8.1	1.1	7.3	1.6	27.3	0	2.8	5.5	2.37
56	1	1	0	0.487642	35.1	9.4	1	1.7	297.6	13.7	15.2	46	26.9	36	0.7	18	100	0	0	6.2	0.6	5.9	0.6	15.1	0.3	0.3	1.3	NA
56	3	1	0	0.866579	40	15.1	1	4.3	417	21.4	20.2	44	37.9	36	4	21	100	0	0	6.6	1.2	6.1	1.3	19.8	0.6	1.6	1.4	NA
57	1	2	0	0.756703	61.8	31.1	1	2.8	366.5	12.4	12.8	32	50.4	55	0	14	100	0	0	5.4	0.8	4.6	0.6	12.5	2.1	0.1	0.5	2
57	2	2	0	1	41	13.4	1	3	316	12	15.3	44	32.8	42	0.4	15	100	0	0	8	0.9	7.8	1	26.1	0	2.6	6	NA
58	1	2	0	0.756698	71.7	65.8	1	3.1	657.7	27.9	18.3	28	91.8	56	0.9	17	0	100	0	12.8	0.9	12.3	0.2	60.8	0	18	17.2	NA
58	2	2	0	0.782816	39.7	49.9	1	2.2	783	38.5	14.5	17	125.7	64	1.2	20	0	100	0	11.7	0.6	11.3	0.2	49.1	0	13.9	14.4	1.3
58	3	2	0.8	0	53.5	37.8	1	2.6	532	27.4	16.3	28	70.7	53	5.2	21	0	100	0	11.7	0.6	11.2	0.3	48.8	0	13.6	14.7	1.23
59	1	1	0	0	31.9	8.6	1	8.8	310.4	19	15.1	44	27.1	35	1.2	25	62	26.6	11.4	8	2.7	6.5	7.1	37.4	7.7	6.5	8.4	6.65
59	2	1	0	0	31.9	8.6	1	3.1	310.4	19	15.1	44	27.1	35	1.2	25	95.8	0	4.2	5.5	0.8	4.8	1	12.6	1.6	0.1	0.4	2.6
59	3	1	0	0.0865347	42.9	13	1	5.8	309.7	12.7	11.5	45	30.3	39	0.4	16	75.5	0	24.5	6.1	1.9	4.4	4.6	20.6	6.2	1.9	4	4.45
60	1	1	1	0	53.9	19.3	1	7.7	258.4	14.5	7.4	26	35.8	55	4.3	22	82.7	17.3	0	7.2	2.4	6.5	6.7	29.9	0.3	8.2	0.6	NA
60	2	1	0	1	41	53.8	1	8.3	767.5	25.4	16.2	19	131.2	68	1.6	13	38.9	61.1	0	11	2.2	8.7	3.2	56.6	0	11.8	11.6	NA
60	3	1	1	0	53.8	16.7	1	3.7	229	13.1	6.7	26	31.1	54	3.8	23	66	0	34	4.6	1.2	3.2	2.3	10.8	7.4	0	1.1	2.7
61	1	1	0	1	69	20	1	8.4	156	4.2	2.5	15	29	74	0.2	11	52	48	0	8.8	3.4	8.6	5.7	48.5	0.9	13.9	8	NA
61	2	1	0	0.903933	80.4	41.8	1	4.9	243	7	1.1	4	52	86	1.3	12	100	0	0	7.9	1.3	6.6	2.8	27.3	0.8	3.1	6.3	NA
61	3	1	0.8	0	61.5	39.2	1	6.1	401.5	15.5	11.1	25	63.8	64	6.1	15	96.7	0	3.3	7.5	1.9	6.3	7	28.2	5.3	3.1	4.8	4.75
62	1	2	0.5	0	54.5	48.1	1	5.4	743	36.2	23.4	34	88.2	48	5.7	19	94.3	0	5.7	6.3	1.5	5.7	2	20.2	3.7	1.4	2.5	3.85
62	2	2	0.4	0	57.6	68.4	1	4.1	866	37.4	23.7	30	118.6	55	7.9	17	94.8	0	5.2	5.7	1.4	5.2	0.9	16	3.1	1	0.8	2.47
63	1	2	0.4	0.432119	64.2	34.9	1	10.4	310.5	14.4	5.4	16	54.4	70	4.1	19	17.5	82.5	0	12.4	2.8	11.4	6.9	74.8	0.3	18.5	17.2	NA
63	2	2	0	0.940741	69.5	28.2	1	8.8	343	17.3	12.4	33	40.5	47	0	20	71.6	28.4	0	7.7	2.8	7	3.9	35.5	2.6	7.7	3.3	NA
63	3	2	0	0.896907	80	34.9	1	8.2	259.5	11.1	5	17	43.6	67	0.9	17	51.4	48.6	0	9.6	2.6	8	5.8	48.1	0.9	9.6	9.9	NA
65	1	2	0.6	0.382114	65.3	12.1	1	4.1	139.1	5.3	5.3	34	18.4	53	1.6	15	100	0	0	7.7	1.3	7.2	1	26.3	0.2	2.9	4.5	NA
65	2	2	0	0.0617608	69.8	4.3	1	1.6	138.8	10.1	8.3	54	6.1	18	0.1	29	100	0	0	6.4	0.5	6	0.7	15.5	0.2	0.2	2.2	1.4

## Sheet: Lunch
ID	Time	Insulin_pump	Grains_percent	Refinedrice_percent	GI	GL	Meals_category	LAGE	Ekcal	Prog	Fatg	FatE	CHOg	CHOE	Fiberg	ProE	TIR	TAR	TBR	MABG	SD	CONGA	LI	JINDEX	LBGI	HBGI	GRADE	MAGE
1	1	1	0	0.9	77.3	81.3	2	5.9	635	32.4	10.3	14.6	105.2	66.2	2.9	20.4	100	0	0	5.5	0.9	4.8	1.1	13	1.9	0.3	0.4	2.9
1	2	1	0.1	0.7	72.4	56.6	2	11	347	9.1	1.2	3	78.2	90.1	1.5	10.5	14.5	32.4	53	6.4	4.2	6.8	4.5	36.4	17.4	13.4	11.7	NA
1	3	2	0	0.9	74.2	76.2	2	7.9	711.3	48.7	20.4	25.8	85.3	48	1.4	27.4	57.3	0.8	41.9	4.9	1.6	3.8	1.8	13.7	9.2	0.9	2.8	5.6
2	1	2	0	0.9	75.2	91.7	2	9.8	755.8	30.1	17.5	20.9	122	64.6	3.7	15.9	42.3	32	25.6	7.7	3.5	6.5	9.7	40.9	14.6	8.8	11.2	8.15
2	2	2	0	0.9	77.8	88.8	2	4.9	767.5	35.9	19.7	23.1	114.3	59.5	1.4	18.7	95.7	0	4.3	6.7	1.3	6.3	1.3	20.6	2.4	1.3	3.3	NA
2	3	2	0	0.9	76.7	88.2	2	5.3	916	37	35.5	34.9	115.1	50.3	2.3	16.2	100	0	0	7.7	1.3	6.8	1.8	26.3	1.4	2.8	5.5	NA
3	1	1	0.5	0.3	41.4	49.6	2	3.4	496	47.4	21.4	38.8	119.6	96.5	3	38.2	96.2	0	3.8	5.5	0.8	4.6	1.5	12.8	1.9	0.1	0.5	2.38571
3	2	1	0.4	0.2	27.6	4.2	2	3	363.2	47.4	14.2	35.3	15.3	16.8	1.9	52.2	100	0	0	6.1	0.7	5.5	0.8	15	0.7	0.3	1.1	1.74286
3	3	2	0.6	0	44.3	32.4	2	3.9	998.8	107	33.6	30.3	73.1	29.3	11	42.8	90.7	0	9.3	5.2	0.9	4.6	0.8	11.7	2.9	0.1	0.3	2.06
4	1	2	0	0.8	70.3	67.9	2	6.4	1065.5	53.4	54.2	45.8	96.5	36.2	6.6	20.1	89.6	10.4	0	6.5	2	5.6	3.1	23.3	1.1	5	0.4	5
4	2	2	0	0.7	63.7	68.6	2	4	1043.3	57.6	45.4	39.2	107.7	41.3	10.7	22.1	100	0	0	5.8	0.8	5.1	0.7	14.3	1.3	0.3	0.8	1.55
4	3	2	0	0.6	64.3	78.5	2	2.2	840.8	265.4	23.2	24.8	122.2	58.1	10	126.3	100	0	0	4.9	0.6	4.3	0.5	9.6	2.6	0	0.2	1.63333
5	1	2	0	1	72.1	35.1	2	6.6	365.3	19.4	10.5	25.9	48.7	53.3	0.7	21.3	89.2	9	1.8	7.1	1.9	5.6	5.5	25.8	1.4	3.9	2.5	4.67
5	2	2	0	0.3	40.8	8.1	2	2.7	147.5	12.8	2.1	12.6	19.8	53.8	0.9	34.8	100	0	0	6.8	0.8	6.4	0.4	18.5	0.3	0.8	2.9	1.775
5	3	2	0.3	0.7	76.5	27	2	6.5	229	14.1	3.8	14.7	35.2	61.6	0.8	24.5	58.3	41.7	0	9.8	1.6	8.9	3	41.7	0	8.1	9.5	3.525
6	1	2	0	0.6	62.4	19.1	2	11.9	631.1	47.1	36.2	51.6	30.6	19.4	0.8	29.9	86.7	13.3	0	6.7	3.1	5.1	4.6	30.9	1.5	12.9	0.2	NA
6	2	2	0	0.7	61.3	17.3	2	4.4	371.8	37.4	13.3	32.3	28.3	30.4	2.6	40.2	55.6	44.4	0	9.6	1.3	9	0.9	38.7	0	6.8	9.3	3.85
7	1	2	0.2	0.8	75	36.7	2	4.3	375	17.9	12.5	29.9	48.9	52.1	2	19.1	100	0	0	7.2	1.2	6.7	0.8	22.9	0.1	1.9	2.7	2.35
7	2	2	0	0.4	66.6	61.7	2	10.1	728.8	35.6	24.5	30.3	92.7	50.9	1.8	19.6	78.6	12.9	8.6	6.3	2.6	5.6	3.5	25.1	2.7	8.6	0.8	3.05
7	3	2	0	0.5	60.3	47.7	2	9	427.6	27.2	13.8	29.1	79.1	74	9.6	25.5	80.4	16.2	3.4	7	2.4	6.6	2.3	28.6	2	4.5	1.8	NA
8	1	2	0	0.7	66	35.7	2	2.9	275.9	14.5	1.5	4.8	54	78.3	3	21	100	0	0	6.3	0.9	5.8	0.5	16.5	0.8	0.5	1.4	0
8	2	2	0	0.7	63.3	37.4	2	5.8	482.3	34.7	12.8	24	59.2	49.1	4.2	28.8	98.5	0	1.5	6.6	1.8	5.6	2.5	23.2	2.4	3	1.6	3.725
8	3	2	0	0.9	75.1	33.1	2	3.9	342	25.8	7.3	19.3	44.1	51.6	1.3	30.1	100	0	0	6	0.9	5.3	1.1	15.3	1	0.5	0.8	1.95
9	1	1	0.5	0	36.4	12.6	2	2.5	367.8	34.1	12.5	30.7	34.5	37.6	4.2	37.1	100	0	0	6.4	0.6	6	0.3	16	0.2	0.4	1.4	2.25
9	2	1	0.3	0	36.1	20.5	2	2.8	557.8	49.9	17.9	28.9	56.8	40.7	11.7	35.8	87.5	0	12.5	4.9	0.8	4.4	0.2	10.5	3.4	0	0.8	1.53
9	3	1	0.3	0	39.3	20.8	2	3.5	279.4	15.1	2.3	7.4	52.9	75.7	6.3	21.5	80.3	0	19.7	4.5	0.8	3.8	1.4	9.1	5.1	0.1	0.5	1.85
10	1	2	0	0.9	75.1	42.3	2	8.3	414.1	31.1	8.6	18.7	56.2	54.3	4.1	30.1	72	28	0	8.5	2.5	7.1	6.1	38.8	0.8	7.4	6.6	8.15
10	2	2	0	0.7	72.4	45.7	2	2.9	218.3	20.7	10.9	44.8	63.1	115.5	4.2	37.9	98.8	0	1.2	4.7	0.7	3.9	1.4	9.4	3.8	0.1	0.5	1.78
11	1	2	0.5	0.3	54.1	81.4	2	4.3	1225.6	84.2	35.2	25.9	150.4	49.1	11.7	27.5	100	0	0	7.2	1.1	6.6	1.4	22.7	0.9	1.7	4	2.8
11	2	2	0.1	0.5	54.5	56.5	2	3.3	786.8	59.8	16.6	19	103.6	52.7	8.9	30.4	90.3	0	9.7	5.2	1	3.8	2.3	12.4	3	0.2	0.7	3.1
11	3	2	0	0.7	67.6	42.1	2	3.9	344.3	13	5.2	13.7	62.3	72.3	2.3	15.1	100	0	0	6.8	1.2	6	1.9	20.6	0.8	1.4	2.2	3.15
12	1	2	0	0.5	44.6	32.5	2	2.8	755	34.3	36.9	44	73	39	3.1	18	100	0	0	7.7	0.8	7.2	0.5	23.5	0	1.9	4	2.4
12	2	2	0	0.8	44.8	66.3	2	4.9	1256.5	71.4	42.2	30	148.2	47	1.8	23	66.4	33.6	0	9.1	1.3	8.5	1.4	35.4	0	5.8	8	2.53
13	1	2	0	0.9	77.9	39.3	2	2.1	340.9	23.9	28.9	76	50.5	59	4.7	28	100	0	0	5.9	0.7	5.6	0.3	14	1	0.1	1.1	2.1
13	2	2	0	0.7	71.5	43.7	2	1.9	392.7	23.6	28.9	66	61.1	62	4.7	24	100	0	0	5.1	0.5	4.6	0.4	10.1	1.9	0	0.1	1.08
13	3	2	0	0.7	65.4	37.4	2	2.5	382.8	24.6	28.7	67	57.1	60	4.8	26	100	0	0	5.7	0.8	5.2	0.5	13.6	1.5	0.2	0.2	NA
14	1	2	0	0.5	72.6	39.8	2	8	669.3	23.1	40.1	54	54.9	33	1	14	84.1	14.3	1.6	6.9	2.5	6.3	2.4	28.9	3.1	6	1.8	NA
14	2	2	0.2	0.7	64.7	24.1	2	3	509.8	21.8	30.6	54	37.3	29	0.8	17	100	0	0	6.6	0.8	6.5	0.2	17.9	0.2	1.1	1.3	NA
14	3	2	0	0.6	71.1	64.2	2	6	500.5	14	9.7	17	90.3	72	0	11	90.6	0	9.4	7.1	1.8	6	3.5	25.5	5.6	2.4	3.6	4.25
15	1	2	0	0.9	59.6	38.6	2	3.6	731.5	39.4	35.5	44	64.7	35	2.5	22	82.5	0	17.5	5	1	4.3	1	11.5	4	0.1	0.8	2.83
15	2	2	0.1	0.9	76	42.5	2	3.1	762.3	26.8	48.4	57	55.8	29	1.3	14	95	0	5	4.9	0.6	4.5	0.5	9.7	3	0	0.2	NA
15	3	2	0.1	0.5	75.1	40.3	2	2.8	431.6	21	15.1	32	53.6	50	1.4	19	37.1	0	62.9	3.5	0.8	2.9	0.9	6	15.2	0	7.2	2.34
16	1	2	0	1	59.2	30.4	2	4.8	814	46.8	46.8	52	51.4	25	1	23	100	0	0	7.2	1.1	6.2	1.2	22.8	0.3	1.7	3.1	3.55
16	2	2	0	0.2	51	47.5	2	4.2	782.2	17.1	40.5	47	93.2	48	1.6	9	100	0	0	5.7	1.1	5	1.9	15	2	0.7	0.6	3.67
16	3	2	0	0.9	77.7	21.8	2	4.6	449.2	17.6	30	60	28.1	25	0.8	16	94.5	5.5	0	8.2	1.3	7.2	1.4	29.2	0	3.3	6.8	3.1
17	1	2	0.1	0.5	54.6	41.7	2	10.8	1264	34.8	86	66	76.4	24	3	11	66	12.8	21.3	6.3	2.9	5.9	2.6	27.2	5.6	6.7	2.2	3.2
17	2	2	0.1	0.7	69	72.2	2	4.6	824	55.7	11.1	24	104.6	51	6.2	27	100	0	0	7.2	1.1	6.6	0.8	22.6	0.5	1.8	3.1	3.37
17	3	2	0.2	0.7	68.3	40.7	2	4.7	868.2	49.4	41.4	51	59.6	27	4.6	23	100	0	0	6.6	1.3	6.3	0.9	20.5	0.4	2.4	0.9	2.75
18	1	2	0	0.9	54.4	35.3	2	5	490.6	9.8	21.3	39	65	53	0.8	8	95	0	5	6.2	1.2	5.7	0.9	17.9	2.1	1	1.8	4.4
18	2	2	0.6	0	56.6	29.7	2	3.5	462.6	33.5	9.9	27	52.6	45	3.3	29	100	0	0	7	0.9	6.4	0.5	20.2	0.2	1.2	2.8	NA
18	3	2	0.8	0	46.9	15.9	2	4.1	470.7	18.3	25.9	57	34	29	3.9	16	86.5	0	13.5	5.7	1.2	5.1	0.9	15.4	4.2	0.3	2.2	3.05
19	1	2	0	0.8	62.9	48.5	2	6.2	729.8	25.2	32.6	45	77.1	42	3.8	14	43.6	56.4	0	10.3	1.6	9.4	2.6	45.8	0	9.1	11	4.9
19	2	2	0	0.8	73.3	51	2	9.2	562.9	37.9	11.5	25	69.6	49	2.8	27	67.9	32.1	0	8	3.4	7.2	2	41.9	1.9	11.9	1.3	NA
19	3	2	0.8	0	59	38.5	2	6.1	693.6	49.8	21.7	36	65.3	38	6.2	29	87.7	12.3	0	7.7	1.6	6.7	2.2	28.3	0.3	3.7	5.1	4.43
20	1	2	0	1	41	16.8	2	6.3	236.4	16.5	0.8	3	41	69	0.5	28	98.8	0.6	0.6	6.9	1.9	6.4	1.6	24.6	2.8	3	3.3	5.05
20	2	2	0.8	0	58.8	36.3	2	4.4	464.9	32.4	11.1	22	61.8	53	6.7	28	13.3	86.7	0	11.8	1.1	11.1	1.1	53.9	0	14.2	15.4	2.43
20	3	2	0.6	0	50.1	42.2	2	4.5	660.1	38.3	17.9	27	84.2	51	4.6	23	82.5	17.5	0	8.4	1.3	7.7	1.2	30.4	0	3.7	6	3.63
21	1	2	1	0	57.4	32	2	2.8	393.8	14.6	6.3	30	55.7	57	4.3	15	100	0	0	6.7	0.7	6	0.7	17.4	0.1	0.6	2	1.34
21	2	2	0	0.8	60.6	36.4	2	7	630.6	33	25.3	43	60.1	38	2	21	86	0	14	6.2	1.7	5.2	2.3	20.4	5.5	1.5	2.7	3.9
21	3	2	0	0.9	39.5	88.1	2	8.7	1203.3	42.8	16.4	12	223.2	74	4	14	40.5	59.5	0	10.4	2.4	10	2.2	52.6	0.4	10.6	11.5	NA
22	1	2	0.8	0	49.8	54	2	5.5	824.5	53.1	12.1	23	108.3	53	6.8	26	100	0	0	7.1	1.8	7	0.5	25.7	1.4	3.7	2.7	NA
22	2	2	0.9	0	65	64.4	2	7	694.3	41.9	9.8	21	99	57	7.5	24	77.9	0	22.1	6.1	2.4	5.7	1.6	23.4	7.3	3.8	4.3	5.55
22	3	2	0.8	0	47.8	20.6	2	4.9	479.6	28.6	18.6	42	43.2	36	4.8	24	73.6	0	26.4	4.9	1.4	4.4	1	12.9	6	1.1	1.4	NA
23	1	1	0.2	0.3	66.4	101.8	2	6.9	840.8	20.8	10.5	19	153.2	73	4.7	10	69.8	0	30.2	5.9	2.1	5.6	1.7	20.9	10.4	2	4	NA
23	2	1	0.6	0	42.6	52.1	2	8	901.5	32.9	26.5	33	122.4	54	3.1	15	64.7	13.3	22	6.2	2.4	5.4	3.3	24.1	5	4.9	2.8	5.75
23	3	1	0.3	0.6	75.4	97.1	2	7	678.2	23.5	6.8	12	128.8	76	3.4	14	61.8	38.2	0	9.3	2.2	8.8	1.5	42.6	0.3	7.9	8	4.5
24	1	1	0.9	0.1	60.4	52.6	2	5.3	670.4	22.6	20.7	37	87	52	6.4	14	99.4	0	0.6	6.4	1.4	5.9	0.9	19.8	1.7	1.6	1.8	3.8
24	2	1	0	1	53.6	93	2	10.2	873.5	9.2	16.8	17	173.5	79	0.7	4	81.3	17.1	1.6	7.7	2.7	6.7	4.2	35.2	3.4	6.3	5.5	8.37
24	3	1	0	0.7	38.8	28.6	2	4.5	639.8	29.8	21	37	73.8	46	3.2	19	100	0	0	6	1.4	4.9	2.5	17.8	2.1	1.4	0.6	3.33
25	1	2	0	0.8	75.7	74.3	2	5.8	615.4	30.7	8.1	18	98.1	64	2.7	20	98.3	1.7	0	7.2	1.5	6.4	1.6	24.7	1.1	2.6	3.1	4.6
25	2	2	0	1	79.7	64.4	2	10	536.8	28.3	9.6	19	80.8	60	0.8	21	77.4	21.3	1.3	7.7	2.7	7.4	1.2	34.9	2.3	6.8	3.5	NA
25	3	2	0.8	0	59.2	53.7	2	4.7	766.6	32.4	23.8	37	90.8	47	6.8	17	84.6	0	15.4	5.3	1.2	4.7	1.3	14	3.9	0.7	0.9	3.47
26	1	1	0.9	0	62.4	23.8	2	7.1	381.7	19.4	13.4	41	38.2	40	3.3	20	89.4	10.6	0	7.8	1.9	6.9	1.4	30.3	0.6	4.5	5.3	5.45
26	2	1	0	0.9	77.2	32.1	2	5.3	292	9.8	2.8	30	41.6	57	0.8	13	58.3	41.7	0	9.5	1.3	9.2	0.7	38.4	0	6.7	9.3	4.7
26	3	1	0	1	79.2	32	2	4.9	310	17.6	1.8	26	40.4	52	0.9	23	100	0	0	6.6	1.2	6.1	0.8	19.6	1.9	1	2.2	3
27	1	2	0	0.9	50.3	103	2	3.9	1556.8	30.4	63.7	40	204.8	53	4.5	8	86	0	14	5.5	1.2	4.9	0.9	14.7	3.5	0.6	1.4	3.2
27	2	2	0.7	0	45.3	43.4	2	2.9	568.1	32.1	6.3	13	95.7	67	7.7	23	100	0	0	5.4	0.5	5	0.3	11.3	1.2	0.3	0.4	1.17
27	3	2	0.4	0.4	62.7	56.4	2	4	896.8	67.9	23.7	31	90	40	3	30	87.2	0	12.8	5.5	1.1	5	0.7	14	3.4	0.2	1.1	2.57
28	1	2	0.2	0.6	60.4	76.9	2	6.3	926.4	74.7	6.7	14	127.3	55	6.1	32	90.1	9.9	0	7.3	1.9	6.7	2.5	27.5	1.4	4	3.5	6
28	2	2	0.5	0.3	77	85.9	2	7.6	811.8	31.4	22	31	111.5	55	5.6	15	66.7	33.3	0	8.7	2.4	8.1	2.1	39.8	0.5	7.1	5.3	NA
28	3	2	0.3	0.5	64.1	58.8	2	5.1	708.3	24.3	20.9	37	91.7	52	6.5	14	100	0	0	6.4	1.4	5.8	1	19.8	1.6	1.8	1.4	4.1
29	1	1	0.4	0.3	46	23.7	2	4.4	435.2	34.6	11.4	24	51.5	47	4.1	32	100	0	0	7.3	1.3	6.8	0.7	23.8	0.4	2.3	3.8	4
29	2	1	0.5	0.1	31.2	18.8	2	1.5	466.4	19.3	16.7	36	60.3	52	10	17	100	0	0	5.9	0.4	5.6	0.1	12.9	0.5	0	0.6	0.93
29	3	1	0.8	0	53.1	39.9	2	3.5	550	20.9	18.9	34	75.2	55	8.8	15	100	0	0	8.2	0.8	7.6	0.6	26.2	0	2.8	5.8	2.6
30	1	1	0.8	0	73.7	30.2	2	3.2	344.8	20.7	5.2	29	40.9	47	3.1	24	100	0	0	6.7	1.1	6.5	0.4	19.7	0.5	1.4	3.1	1.67
30	2	1	0.9	0	76.8	31.9	2	2.8	304.4	16.1	4.2	24	41.5	54	3.5	21	96.1	0	3.9	4.9	0.7	4	0.8	10.2	3.1	0.1	0.2	1.33
30	3	1	0.9	0	62.3	26	2	2.8	339.7	22.2	5.6	25	41.8	49	4.2	26	82.9	0	17.1	5	0.8	4.4	0.8	10.7	3	0	0.4	1.83
31	1	2	0	0.4	60.4	21.6	2	2.2	468	23.6	18.9	50	35.7	30	0.9	20	100	0	0	6.3	0.5	5.9	0.3	14.8	0.2	0.3	1.3	1.7
31	2	2	0	0	19.5	1.3	2	4.5	191	11.1	12.1	66	6.8	14	1.7	23	100	0	0	5.6	1.2	5	0.4	15	2.3	1.6	0.3	NA
31	3	2	0	0.9	74	32.5	2	6.5	394.2	14	14.5	42	43.9	45	1.2	14	97.9	2.1	0	6.3	1.9	5.8	1.4	21.9	2.8	3.2	0.8	5.7
32	1	2	0	0.5	51.2	77.7	2	7.8	1179.8	94.1	19.8	20	151.8	51	16.7	32	16.1	83.9	0	13.3	2.5	13.2	1.4	81.2	0	20.8	20.9	NA
32	2	2	0	0.9	73.7	66.9	2	12.3	1276	63.1	71.2	53	90.7	28	4.1	20	50.8	49.2	0	11.8	4.2	11.7	2.5	82.3	0	15.7	10.3	NA
32	3	2	0	0.8	73.8	59.1	2	4.1	729.5	26	31.3	44	80.1	44	4.3	14	49.2	50.8	0	9.9	1.2	9.2	0.9	40.5	0	7.9	10.5	3.65
33	1	1	0	0.6	68.1	82.2	2	10.4	1084.5	37	48.8	44	120.6	44	10	14	72.1	12.9	15	6.5	2.5	5.9	1.8	26.5	6.7	4	2.5	7.6
33	2	1	0	0.4	69.5	60.6	2	12.2	879.4	66.5	27.7	30	87.2	40	0.8	30	53.8	40	6.2	9.5	3.3	8.1	7.3	52.6	6.3	10.5	9.5	8.65
33	3	1	0	0.7	57.9	20.5	2	3	272	10	10.2	34	35.4	52	0	15	88.6	0	11.4	5.2	0.8	4.6	0.8	11.5	2.5	0	0.5	2.07
34	1	1	0	1	81.4	63.9	2	7.3	563.5	38.4	10.9	17	78.6	56	0.6	27	48.3	51.7	0	10.1	1.9	8.9	3.6	46.3	0	8.7	11	6.23
34	2	1	0	0.9	78.1	65.1	2	9.9	846	57.5	29.8	34	83.4	39	1.7	27	49.4	50.6	0	10.7	2.4	9.7	4.5	55.4	0	10.7	10.7	NA
34	3	1	0	1	41	67.2	2	4.8	752.5	22.2	1.5	2	164	87	2	12	0	100	0	14.2	1.1	13.5	1	75.9	0	23.7	19.8	2.6
35	1	1	0	0.9	39.3	55.2	2	7	751.7	27.2	4.3	12	140.6	75	3.2	14	63.8	0	36.2	4.8	1.7	3.8	5.1	14	8.1	2.4	2.2	4.14
35	2	1	0	0.9	73.6	58.4	2	6.7	457.9	17.6	4.7	17	79.4	69	2	15	89.4	0	10.6	6.9	1.8	5.9	3.1	24.6	4.8	2.4	3.8	3.43
35	3	1	0	0.8	75.9	69.3	2	12.5	625.5	23.7	16.8	27	91.4	58	0.8	15	71.4	26.2	2.4	8.7	3.3	8.3	3.5	47	2.4	8.2	3.8	NA
36	1	2	0.4	0.2	57.2	35.8	2	4.3	584.8	36.8	14.7	35	62.6	43	7.3	25	57	43	0	9.5	1.4	9	0.8	38.7	0	6.6	8	3.05
36	2	2	0.5	0.2	58	31.3	2	5.2	575.4	27.4	22.1	47	53.9	37	8.4	19	33.9	66.2	0	10.8	1.4	10.2	1	48	0	10.6	11.3	NA
36	3	2	0.8	0	63.5	53.4	2	7.6	790.4	32.1	30.8	44	84.1	43	10.7	16	16.4	83.6	0	10.9	1.8	10.3	1.3	52.6	0.2	12.1	13.7	2.3
37	1	2	0.3	0.3	58.3	48.8	2	4.2	585.4	37.3	6.7	20	83.8	57	5.6	25	69.3	30.7	0	9	1.3	8.4	0.7	34.2	0	5	6.9	NA
37	2	2	0.4	0.4	68	36.3	2	5.6	783.6	33.5	45.5	57	53.4	27	2.7	17	54.1	45.9	0	9.3	1.9	8.8	1	40.7	0	6.6	9.9	NA
37	3	2	0.4	0.4	68.5	36.5	2	5.3	553.3	36.9	16.6	37	53.3	39	2.7	27	95.1	0	4.9	6.5	1.4	6	1.3	20	2	1.6	2.6	4.45
38	1	2	0.6	0	51.2	41.3	2	2.7	857.5	36.9	42.6	47	80.7	38	7.4	17	100	0	0	6	0.7	5.6	0.4	14.2	0.8	0.1	1.1	2.03
38	2	2	0.4	0	33.5	25.6	2	3	1248.4	69.8	67.7	55	76.4	24	6	22	100	0	0	6.8	0.8	6.3	0.4	18.9	0.3	0.9	2.7	2.45
38	3	2	0.4	0	36.7	26.9	2	3.2	658.4	25.5	31.1	48	73.3	45	25.8	16	100	0	0	6.9	0.9	6.2	1.1	19.8	0.5	1.1	3.1	2.25
39	1	2	0	0	37.1	3.7	2	4.4	393.2	38	17.5	51	9.9	10	0	39	96.1	3.9	0	7.9	1.3	6.8	1.3	27	0.1	3	5	3.05
39	2	2	0	1	79.7	48	2	3.4	339.1	11.5	4.2	16	60.2	71	0.7	14	100	0	0	8	0.8	7.3	0.8	24.6	0	2.3	5.5	2.2
39	3	2	0	0.6	71.8	22.8	2	4.8	222.7	5.8	6.4	34	31.7	57	0.9	10	27.2	72.8	0	10.8	1.3	10.1	1	47.5	0	10.7	12.7	NA
40	1	2	0	0.9	53.1	23.5	2	2.5	470.3	29.4	8	38	44.3	38	1.8	25	100	0	0	7.1	0.7	6.9	0.2	19.7	0.1	1	3.7	2
40	2	2	0	0.6	56.5	7.4	2	8.6	254.3	22.1	7	46	13	20	0.8	35	69.9	30.1	0	8.7	2.4	7.8	0.8	40.1	0.7	6.8	6.8	NA
40	3	2	0	0.6	53.6	16.8	2	7.8	260.1	7.3	4.4	43	31.3	48	2.4	11	82.9	17.1	0	7.3	2.2	6.3	3.3	29.2	1.4	4.9	1.8	6.2
41	1	2	0	0.9	78.5	86.4	2	4.3	693	24.4	18.3	23.7	110.1	63.5	3.1	14.1	100	0	0	6.8	1.3	6	2.3	21.3	0.6	2	1.6	NA
41	2	2	0	0.9	76.6	88.4	2	9.7	784.5	37.9	20.2	23.1	115.5	58.9	2.6	19.3	55.6	26.4	18.1	7.4	3.2	6.4	9	36	6.5	7.6	4.5	NA
41	3	1	0	0.9	77.4	87.8	2	6.7	754.4	37.7	18.3	21.8	113.4	60.1	3.5	20	63.4	36.6	0	9.8	1.8	8.6	4.7	43.4	0	7.7	8.5	5.95
42	1	2	0	0.8	70.8	66.2	2	2.1	584.5	20.2	15.6	24	93.5	64	4.5	13.8	100	0	0	5.5	0.6	5.2	0.5	12.3	1.1	0	0.5	1.55
43	1	2	0.3	0.6	58.7	42.4	2	4.8	656.2	33.9	19.6	38	72.3	44	7.5	21	100	0	0	6.2	1.3	5.6	0.8	18.4	1.5	1.4	0.9	3.6
43	2	2	0.3	0.5	60.2	46.7	2	6.1	612.5	28.2	15.2	34	77.6	51	9.1	18	81.9	18.1	0	8.3	1.7	7.4	2.3	32.6	0.1	4.5	5.8	4.67
43	3	2	0.2	0.7	71.9	27.8	2	1.8	531.5	53.1	12.7	32	38.7	29	1.8	40	73.6	26.4	0	9.8	0.4	9.3	0.3	33.5	0	7	10	0.97
44	1	2	0.9	0	52.1	46.6	2	5.7	574	33.3	6.2	19	89.6	62	11.5	23	87.8	0	12.2	5.7	1.5	5.3	1	16.8	4.3	1	1.4	3.95
44	2	2	0.5	0	49.7	27.4	2	3.8	884.4	65.4	42.3	47	55	25	5.8	30	98.8	0	1.1	5.3	0.9	4.7	0.7	12.2	2.2	0.5	0.2	1.65
44	3	2	0.8	0	51.4	16	2	2.8	301.4	17.9	7	36	31.2	41	2.4	24	87.6	0	12.4	4.8	0.8	4.4	0.4	10	3.9	0	0.6	1.6
45	1	2	0	0.9	78.4	44.9	2	7.3	485.6	17.8	16.9	39	57.3	47	0.8	15	53.1	46.9	0	9.2	2.2	8.6	0.7	42.3	1.4	7.5	9.3	NA
45	2	2	0	0.9	75.7	42.1	2	6.6	548.2	19.9	19.9	46	55.7	41	1.9	15	21	79	0	10.8	2.1	10.3	1.5	54.6	0	12.9	14.7	NA
45	3	2	0.7	0.2	66.4	58.6	2	4.1	567.9	25.6	7.4	23	88.2	62	8.1	18	100	0	0	6.3	1.1	5.7	0.9	17.6	0.6	1.4	1.1	2.8
46	1	2	1	0	66	33.7	2	4.8	575.9	22.7	31.9	50	51.1	35	4	16	44.2	55.8	0	10.6	1.4	10	1.3	46.6	0	10	11.8	NA
46	2	2	0	0.9	79.7	26.4	2	8	495.4	16.8	31	60	33.1	27	0.2	14	65.8	34.2	0	7.8	2.8	7.5	1.8	36.6	1.5	9.6	1.1	NA
46	3	2	0	0.9	76.1	29.6	2	5.6	259.7	15.5	5.1	18	38.9	60	1.5	24	31.7	68.3	0	11.1	1.8	10.3	2.6	54	0	12.1	14.7	5.5
47	1	2	0	0.9	76.5	68.1	2	7.3	507.9	15.5	5.7	19	89.1	70	2.6	12	83.5	16.5	0	7.6	2.2	7.4	1.1	31.2	1.9	5.2	3.6	NA
47	2	2	0	0.9	63.3	58.3	2	5.2	444.6	14.2	1.6	3	92	83	0.5	13	100	0	0	7.3	1.4	6.6	1.4	25.1	0.6	3	4.5	3.5
47	3	2	0	0.6	65.6	59.4	2	5.9	783.8	32.4	25.9	40	90.5	46	4.8	17	98.4	1.6	0	7.1	1.7	6.2	1.5	25.2	1.2	3.1	3.8	4.95
48	1	2	0.8	0	76.4	30.7	2	3.2	313.8	21.7	4.2	23	40.1	51	3.9	28	95	0	5	5.4	0.8	4.7	0.7	12.4	2	0.3	0.4	2.27
48	2	2	0.8	0	48.3	19.8	2	7.1	391.1	20	13.3	40	41	42	3.8	20	83	17	0	8.4	1.9	8	1.1	34.3	0.8	5.2	7	3.7
48	3	2	0	0.9	46	21.1	2	3.5	437	16.6	11.7	45	45.8	42	2	15	100	0	0	7.1	0.8	6.8	0.4	20.1	0.4	1.1	3.1	2.13
49	1	1	0.5	0.3	59.4	82	2	4.2	918.8	44.6	17.1	24	137.9	60	13.9	19	42.5	57.5	0	10.6	1.4	10.1	0.9	46.3	0	9.9	11.5	3.95
49	2	1	1	0	49.3	75.6	2	12	981.8	40	18	23	153.3	62	5	16	59.4	40.6	0	10.6	3.3	9.4	1.8	62.7	0.1	11.7	8	NA
49	3	1	0	0.9	71.2	56.9	2	6.2	517.9	18.6	7.2	25	79.9	62	0.7	14	96.9	3.1	0	7.4	1.6	6	2.2	26.6	1.7	3.1	4.8	4.5
50	1	1	0	0.9	75.8	66.8	2	8.7	823.5	33.6	29.2	42	88.1	43	2.7	16	61.7	28.3	10	7.5	2.9	6.7	4.1	35.1	4.1	7.4	4.2	8.3
50	2	1	0	0.7	60.6	39.7	2	5.7	449.4	16.8	13.5	31	65.5	58	9.4	15	85	0	15	6.5	1.9	5.5	1.7	22.6	5.8	2.1	4.2	NA
50	3	1	0	1	69	16	2	4	124.8	3.3	2	15	23.2	74	0.2	11	100	0	0	6	0.9	5.3	0.7	15.6	0.7	1.1	0.8	NA
51	1	2	1	0	64.9	45.2	2	4.6	529.1	24.8	13.7	30	69.8	53	5.9	19	93.8	0	6.2	6.1	1.5	5.5	1.1	18.6	4	1.1	2.5	3.85
51	2	2	0	0.9	76.7	64.8	2	3	684.3	24.6	17.6	38	84.5	49	4	14	94.3	0	5.7	5.2	0.7	4.7	0.7	11.3	2.2	0	0.5	2.4
51	3	2	0.7	0	53.8	34	2	2.2	551.9	24.3	19.8	39	63.1	46	5	18	100	0	0	5.5	0.6	5.3	0.2	12.3	1.2	0	0.6	NA
52	1	1	0	0.9	73.4	33.2	2	3.2	491.2	17.7	23.3	50	45.3	37	2.4	14	100	0	0	5.5	0.8	4.9	0.8	12.9	1.6	0.4	0.3	2.43
52	2	1	0	0.9	40.6	28.2	2	6.3	481	18.3	14.7	28	69.6	58	1.4	15	58.2	41.8	0	9	2	8.6	1.4	39.5	0	6.2	8.4	5.75
52	3	1	0.9	0	60.4	35.4	2	1.7	342.2	15.9	2.7	18	58.7	69	7.3	19	100	0	0	7.3	0.4	7	0.3	19.3	0	1	3.6	0.85
53	1	2	0.6	0.3	58.9	50.2	2	3.4	654	41.4	16	25	85.3	52	5.3	25	90	0	10	5.2	1	4.7	0.7	12.7	3.5	0.3	0.9	2.33
53	2	2	0.6	0.3	58.9	48.6	2	3.3	479.4	16.8	4.7	20	82.6	69	6	14	85	0	15	5.1	0.9	4.8	0.4	11.8	3.4	0.1	0.6	2.6
53	3	2	0	0.9	86.6	126	2	2.2	678	19.9	2.4	3	145.4	86	1.7	12	100	0	0	5.6	0.6	5.4	0.3	12.2	0.9	0	0.6	1.53
54	1	2	0.9	0	74.2	58.6	2	8.7	741	45.8	22.2	34	79	43	7.6	25	78.9	21.1	0	8	2.5	7.2	3.2	35.7	1.4	5.9	4.3	NA
54	2	2	0.6	0.4	62.2	74.8	2	3.6	833.1	29	22.1	30	120.2	58	8.1	14	100	0	0	5.9	1	5.3	0.9	15.2	1.2	0.8	0.4	3.2
54	3	2	0.4	0.4	70.2	67.9	2	5.2	785.9	36.8	23.3	34	96.6	49	5.9	19	86.4	13.6	0	7.6	1.6	6.9	1.2	27.7	0.3	3.3	3.1	3.55
55	1	1	0	0	20.7	5.8	2	6.1	450.5	22.8	25.2	58	28.2	25	5.2	20	77.1	22.9	0	8.6	1.6	7.6	2.5	33.8	0.1	4.7	5.6	4.93
55	2	1	0.6	0	48	24.6	2	3.5	456.4	29.3	15	33	51.3	45	6	26	100	0	0	8.2	1	7.6	0.8	27	0	3.1	6.5	2.8
55	3	1	0.6	0.1	33.3	19.2	2	3.2	838.2	62.8	36.3	45	57.6	27	8.4	30	100	0	0	8.2	0.8	7.7	0.5	25.9	0	2.7	5.5	1.57
56	1	1	0.4	0.6	69.9	59.9	2	1.7	489.9	17.7	4.8	16	85.7	70	4.7	14	100	0	0	5.7	0.4	5.3	0.4	12.2	0.5	0	0.5	1.38
56	2	1	0	0.9	78.2	42.1	2	3.1	350.2	16.3	4.1	21	53.9	62	1.1	19	100	0	0	6.5	0.8	6.1	0.5	17.6	0.5	0.7	1.8	2.75
56	3	1	0	1	79.4	41.8	2	2.2	348.1	16.5	4.3	21	52.7	61	1.4	19	100	0	0	5.9	0.4	5.5	0.3	12.9	0.4	0.1	0.6	0.9
57	1	2	0	0.8	73.1	33.9	2	4.5	291.9	7.6	6.7	27	46.3	63	0.8	10	100	0	0	6.8	1	6.6	0.6	20.1	1.1	1.1	2.7	2.57
57	2	2	0	0	49	18.4	2	5.5	575.1	27	30.4	57	37.6	26	4.8	19	96.4	3.4	0	6.4	1.6	5.8	1.1	20.9	0.7	4.3	0.3	NA
57	3	2	0.6	0.3	58	49.9	2	3	621.1	24.1	17.2	31	85.9	55	4.7	16	100	0	0	7	0.9	6.7	0.5	20.3	0	1.2	2.5	1.83
58	1	2	0	0.8	72.6	69.6	2	4	918.5	47.6	34.4	40	95.9	42	3.4	21	21.1	78.9	0	11.1	1.1	10.3	0.9	48	0	11.7	13.9	2.73
58	2	2	0	0.9	73.7	65	2	4.2	893.1	37	40.5	45	88.3	40	1.8	17	37.9	62.1	0	10.2	1.5	9.4	1.5	44.1	0	8.8	12.7	4.05
58	3	2	0	0.9	74.4	61.2	2	4.1	739.3	25.2	31.5	43	82.3	45	4.3	14	38.7	61.3	0	10	1	9.4	0.7	39.2	0	7.8	11	2.7
59	1	1	0	0.8	71.6	68.6	2	7.2	690.6	42.2	12.6	22	95.8	56	3.8	24	94.3	5.7	0	6.4	1.8	5.6	1.9	22.1	2.7	2.6	2	5.45
59	2	1	0	0.6	52	64.5	2	4.3	827.1	30.2	21.8	26	124.1	60	1.6	15	97.3	0	2.7	6.3	1	5.3	1.9	17.4	1.6	0.7	1.8	2.85
59	3	1	0	0.9	78.1	65.6	2	6.5	803.9	65.3	19.5	26	84	42	1.6	32	80.8	0	19.2	5.9	2	5	2.9	20	5.9	2.3	2.7	4.4
60	1	1	0	0.9	78.4	48.6	2	9.7	593.5	24.2	24	42	62	42	1.4	16	80.7	19.3	0	7.6	2.7	6.5	1.8	34	1.5	6.4	2.9	NA
60	2	1	0	1	41	48.4	2	6.4	707.3	23.6	16.1	21	118.1	67	1.4	13	77.1	22.9	0	9.7	1.7	8.7	3.3	42.2	0	7.2	8.3	6.2
60	3	1	0	1	80.7	64	2	10.4	647	45.5	12.9	24	79.3	49	1.1	28	32.5	67.5	0	10.9	1.9	9.6	5.3	53.1	1.2	11.6	12	5.33
61	1	1	0	0.9	81.1	67.4	2	12.1	453.3	16.7	4.5	13	83.2	73	1.5	15	54.7	38.5	6.8	9	3.3	7.6	8.1	49.4	6.3	9.6	7.5	10.1
61	2	1	0	0.9	39.2	55.5	2	9.6	1071.4	58	25.4	26	141.7	53	2.7	22	51.2	48.8	0	10	2.8	8.5	5.6	53.2	0	10.2	10.3	6.2
61	3	1	0	0.9	77.9	64.1	2	5.4	479.7	16.8	3.7	18	82.3	69	1.3	14	100	0	0	5.9	1.3	5.3	1.3	17	2	1.4	0.9	2.9
62	1	2	0.4	0.2	68.7	52.4	2	7.9	676.3	24.4	24.4	43	76.2	45	7.2	14	71.8	18.8	9.4	7.5	2.4	6.6	3	31.5	4.1	5.2	5.8	5.3
62	2	2	0.5	0.2	57.7	31.1	2	3.6	482	25.8	12	37	53.8	45	8.1	21	100	0	0	7.5	1	7.1	0.6	23.6	0.7	2	4.5	2.7
63	1	2	0.4	0.5	67.3	41.1	2	3.7	348.2	15.2	6.3	16	61	70	4.3	18	75	25	0	9.3	1	8.5	1.1	34.5	0	5.9	9.3	3.23
63	2	2	0.4	0.4	65.5	37.4	2	11.9	513.1	39	11.1	26	57.1	45	2.4	30	32.5	67.5	0	12.1	3.7	11	3.6	80.7	0.2	17.9	17	7.4
63	3	2	0.1	0.1	60.8	114.1	2	17.1	1314.6	76.5	23.3	20	187.5	57	1.9	23	20	80	0	16.4	6	16.2	11.6	162.1	2.3	40.9	30.9	NA
64	1	2	0	0	36.2	7.3	2	5.6	200.4	20.8	4.1	18	20.1	40	0	41	98.5	0	1.5	6.7	1.7	6.1	0.9	22.9	3.3	2.2	2.9	4.05
64	2	2	0	0.8	39.7	24.6	2	2.2	536.4	20.6	23.2	39	62	46	1	15	100	0	0	5.7	0.7	5.4	0.5	13.1	0.9	0.5	0.1	NA
64	3	2	0.7	0	51	31.8	2	2.7	1117.5	57.9	66	58	62.3	22	5.8	21	100	0	0	7.3	0.7	6.9	0.5	21.1	0	1.3	3.8	1.8
65	1	2	0.8	0	56.9	14.5	2	4.7	352.5	18.7	12.3	52	25.4	29	3.4	21	100	0	0	6.7	1.2	6.2	0.9	20.2	0.3	1.6	1.6	NA
65	2	2	0	0	24.8	2.6	2	3.8	621.2	40.3	36.2	68	10.7	7	2	26	99.2	0.8	0	8.2	1.1	7.8	0.7	28.1	0	3.1	6.5	NA

## Sheet: Dinner
ID	Time	Insulin_pump	Grains_percent	Refinedrice_percent	GI	GL	Meals_category	LAGE	Ekcal	Prog	Fatg	FatE	CHOg	CHOE	Fiberg	ProE	TIR	TAR	TBR	MABG	SD	CONGA	LI	JINDEX	LBGI	HBGI	GRADE	MAGE
1	1	1	0	1	78.9	80	3	4.2	615.2	31	10.1	15	101.5	66	1.8	20	45.9	0	54.3	4	1	3.2	1	8.3	10.1	0	3.4	2.76667
1	2	1	0	0.7	70.3	73.3	3	5.3	628.3	43	5.7	8.1	104.2	66.3	2.5	27.4	62.4	35.8	0	9.5	1.7	8	3.3	40.5	0	6.7	7	4.16667
2	1	2	0	0.9	74.8	92	3	10	716.6	36.9	8.6	10.8	123.1	68.7	1.4	20.6	56.5	37.1	6.4	8.6	2.7	6.9	10.6	41.6	9.3	7.3	9.4	NA
2	2	2	0	0.9	65.7	41.3	3	5.1	718.1	45.1	32.2	40.4	62.9	35	3.4	25.1	87.9	0	12.1	5.5	1.4	3.7	3.6	15.6	3.8	1.2	1	3.45
2	3	2	0	0.9	75.9	74	3	2.3	426.4	31.5	19	40.1	97.6	91.5	3.1	29.5	100	0	0	5.2	0.6	4.5	0.7	10.8	2	0.1	0.1	2.25
3	1	1	0.3	0.2	36.4	9.8	3	1.8	733.1	30.5	57.3	70.3	26.9	14.7	4.2	16.6	100	0	0	5.7	0.5	5.4	0.1	12.6	0.7	0.1	0.4	0.65
3	2	1	0.6	0	44	15.8	3	2.8	376.7	31.9	13.4	32	36	38.2	6.3	33.9	86.4	0	13.7	4.9	0.7	4.4	0.5	10.1	3	0	0.3	2.55
3	3	2	0.5	0.1	44	25.6	3	2.2	825.1	64.5	37.4	40.8	58.1	28.2	0.2	31.3	100	0	0	5.5	0.4	5.1	0.3	11.1	0.8	0.1	0.2	1.15
4	1	2	0	0.7	35	29.8	3	4.3	638.1	34.4	19	26.8	85.2	53.4	2.9	21.6	92	0	8	5.5	1.2	5	0.6	14.6	2.8	0.7	0.9	3.05
4	2	2	0	0.9	37.5	31.6	3	4.2	467.9	21.8	5.5	10.5	84.2	71.9	2	18.6	90.3	0	9.7	5.5	1	5	0.4	13.6	2.4	0.2	0.9	1.9
4	3	2	0	0.9	39.4	26.8	3	2.5	487.5	34.9	9.6	17.7	68.1	55.9	3	28.6	100	0	0	5.7	0.5	5.2	0.6	12.5	0.6	0.2	0.5	1.2875
5	1	2	0.1	0.7	68.3	38.1	3	8.6	393	17.9	11.2	25.6	55.8	56.8	0.7	18.2	79.8	13.9	6.2	7.8	2.3	6.3	6.6	32.7	3.4	5.2	6	5.73
5	2	2	0.5	0.3	42.8	29.4	3	7.7	522.4	30.7	16.4	28.3	68.7	52.6	4.4	23.5	66.2	33.8	0	6.8	0.8	6.4	0.4	18.5	0.3	0.8	2.9	1.775
5	3	2	0	0.9	42.5	34.2	3	6.2	445.4	21.6	4.3	8.6	80.5	72.3	0.9	19.4	93.2	5.1	1.7	7.8	1.9	6.6	2.5	30.3	2.5	4.4	6.8	5.35
6	1	2	0.6	0	64.6	61.3	3	6.5	498.8	14	8.7	15.7	95	76.2	4.9	11.2	64.3	35.7	0	9.2	1.8	8.9	1.3	38.9	0	6.2	8.8	NA
6	2	2	0	0.8	72.3	16.9	3	2.5	225.5	25	4.4	17.7	23.4	41.5	1.8	44.3	100	0	0	8.5	0.5	8.2	0.3	26.3	0	3.3	6.5	1.1125
7	1	2	0.1	0.8	43.8	24.6	3	3	382.3	20.4	8.9	20.9	56.1	58.7	1.2	21.4	43	57	0	10.1	0.8	9.7	0.6	38.5	0	8.3	11	2.45
7	2	2	0	1	40.8	10.8	3	5.4	143.3	6.6	1.3	8	26.5	74	0.4	18.5	67	33	0	9.8	1.6	8.8	0.8	41.9	0	7.5	8.5	NA
7	3	2	0	0.8	54	33	3	5.5	387	15.8	8.9	20.7	61	63.1	0.4	16.3	76	24	0	8.8	1.5	7.5	2.3	34.7	0	4.8	6	3.5
8	1	2	0	0.6	55.3	37.5	3	3	488.4	25.8	14.2	26.2	67.9	55.6	3.9	21.1	100	0	0	6.9	0.9	6.3	0.7	19.3	0.2	1	2.2	2
8	2	2	0	0.4	55.9	53.9	3	4.3	733.8	44.9	20.6	25.2	96.5	52.6	4.8	24.5	100	0	0	6.7	1.2	5.7	2.1	20	1.4	1.2	2.5	2.7
8	3	2	0	0.5	56.3	42.2	3	5.4	760.9	68.8	22.3	26.3	74.9	39.4	4.8	36.1	84	16	0	8.6	1.4	7.4	3.7	32.7	0	4.2	6.3	3.67
9	1	1	0.6	0	31.9	39	3	2.7	820.1	55.1	16.5	18.1	122.2	59.6	16.2	26.9	100	0	0	5.6	0.7	5.1	0.3	12.7	1.1	0.3	0.2	NA
9	2	1	0.9	0	38.9	36.6	3	5.2	592	43.9	6.3	9.6	94	63.5	8.2	29.7	59.8	0	40.2	4.4	1.5	3.9	4.3	11.1	6.9	0.7	2.8	3.52
9	3	1	0.5	0	38.5	11.7	3	4	299	21.8	12	36.1	30.5	40.8	3.9	29.1	62.4	0	37.6	4.6	1.3	4.3	0.6	11.2	7.9	0.3	2.3	NA
10	1	2	0	0.4	54.2	55.3	3	2.8	809	62.9	20	22.3	102	50.4	11.5	31.1	100	0	0	5.3	0.6	4.7	0.9	11.3	1.4	0.4	0.1	1.95
10	2	2	0	0.6	62.8	49	3	7	845.5	62.3	33	35.2	78	36.9	2.5	29.5	90.9	7.6	1.5	6.5	2	5.7	3.5	23.1	2.5	3.8	1.2	NA
11	1	2	0	0	39.1	18.9	3	3.9	392.2	23.8	11.9	27.3	48.2	49.1	2	24.2	89.6	0	10.4	5.7	1.2	5.2	1.7	15.2	3.5	0.3	1.6	2.3
11	2	2	0.6	0	44.7	51.9	3	5.1	726.2	27.9	16.7	20.7	116.2	64	7	15.4	88.9	0	11.1	5.7	1.3	4.7	2.9	15.8	3.2	0.9	0.9	2.72
11	3	2	0.3	0.3	67.6	42.1	3	3.1	1024.8	68.5	29.6	26	123.7	48.3	4.9	26.7	78.3	0	21.7	4.7	0.9	3.8	0.8	10.1	4.3	0.1	0.8	2.1
12	1	2	0	0.7	77.5	43.2	3	3.1	385	385	12.2	29	55.7	58	1	14	92.5	7.5	0	8.3	0.9	7.8	0.5	27.6	0	3.1	6	2.6
12	2	2	0	0.7	60.4	33.7	3	2.3	501.9	20.5	22.4	40	55.7	44	1.6	16	100	0	0	8	0.6	7.7	0.5	23.9	0	2.3	5.5	1.33
13	1	2	0	0.7	69.3	66.2	3	3.2	682.7	31.1	20.2	27	95.5	56	3.7	18	100	0	0	7.4	0.8	6.8	0.8	21.7	0.2	1.5	3.8	2.27
13	2	2	0	0.4	48.5	18.9	3	3.9	811.2	36	57.7	64	38.9	19	4.5	18	100	0	0	6.2	1.4	5.7	1.4	18.7	1.3	1.9	0.5	2.5
13	3	2	0	0.4	60.6	43	3	2.8	934.4	45.6	53.2	51	70.8	30	3.9	20	100	0	0	6	0.7	5.5	0.9	14.6	0.8	0.2	1.1	2.2
14	1	2	0.2	0.6	73.3	29.6	3	4.1	557.6	26.7	32.6	53	40.3	29	1.6	19	100	0	0	6.2	1.2	5.7	0.6	17.6	1.4	1.3	0.6	2.75
14	2	2	0	0.6	64.7	26.3	3	4	466.3	16.8	27.1	52	40.6	35	2.7	14	100	0	0	6.6	1.3	6	0.6	20.2	1.5	1.5	2.5	NA
14	3	2	0	0.5	60.6	29	3	4.1	553.8	24.9	29.4	48	47.9	35	0.7	18	92.6	0	7.4	5	1.2	4.2	0.9	12.5	4.2	0.9	0.8	NA
15	1	2	0	0.8	67.2	23	3	2.6	452.3	36	19.7	39	34.2	30	2.3	32	100	0	0	5.4	0.6	4.8	0.7	11.8	1.5	0.1	0.1	1.53
15	2	2	0.1	0.4	55.1	39.2	3	4	789.7	25	46.6	53	71.1	36	8.9	13	92.9	0	7.1	4.7	0.7	4.1	0.4	9.4	3.6	0.1	0.4	NA
15	3	2	0.1	0.3	75.1	40.3	3	2.1	511.6	20.2	13.7	24	80.5	63	9.4	16	33.6	0	66.4	3.8	0.5	3.3	0.5	6	10	0	3.5	1.34
16	1	2	0.3	0.6	71.9	18.5	3	4	238.1	14.5	9	34	25.8	43	1.4	24	16.5	83.5	0	11	0.9	10.5	0.9	46.1	0	11.4	13.2	2.15
16	2	2	1	0	34.8	14.9	3	5.8	237.3	5.9	4.8	18	42.9	72	0.7	10	14.7	85.3	0	11.1	1.6	10.6	2	51.6	0	11.8	13.5	NA
16	3	2	0	0.7	63.5	15	3	10.7	350	24	18.2	47	23.6	27	0.6	27	40	60	0	12.1	3.8	12	2.1	81	0	16.7	14.3	NA
17	1	2	0	0.9	38.4	29.2	3	8.9	543	23.6	9.7	28	76.2	56	1.6	17	80.6	15.5	3.9	6.4	2.5	4.5	3.6	25.5	2.5	6.7	0.9	NA
17	2	2	0.3	0.5	59.1	36.9	3	3.8	558.6	35.6	18.1	32	62.4	45	6.8	26	93.4	0	6.6	4.9	1.1	4.2	0.7	11.8	4.4	0.8	0.8	NA
17	3	2	0	0.8	40.6	45.7	3	3.8	745.8	23.5	11.7	29	112.7	60	5	13	89.7	10.3	0	8.6	0.9	7.7	0.9	29.4	0	3.8	6.8	1.73
18	1	2	0.8	0	46	15	3	2.9	387	14.4	19.3	54	32.6	34	4.5	15	88.9	0	11.1	5	0.8	4.4	0.6	10.8	3	0.1	0.4	1.3
18	2	2	0.2	0	57.2	66.5	3	3.7	955.2	51.9	27.6	32	116.2	49	9.2	22	100	0	0	5.9	1.1	5.2	1	16	2	0.6	0.8	2.55
18	3	2	0.6	0	45.4	20	3	3	490	27.1	20.2	45	44.1	36	5.6	22	100	0	0	6	0.8	5.4	0.2	14.7	0.8	0.4	0.6	NA
19	1	2	0	0.5	55.7	39.9	3	3	651.2	40.1	18.9	34	71.6	44	9.6	25	100	0	0	7.4	0.6	6.8	0.6	21	0	1.2	3.1	2.07
19	2	2	0	0	22.3	7	3	2	762.8	48.2	47.5	61	31.4	16	8.4	25	100	0	0	7.7	0.5	7.3	0.3	21.8	0	1.6	4.3	1.25
19	3	2	0	0	33	4.5	3	3.7	612.5	32.5	42	71	13.6	9	2.7	21	100	0	0	5.5	0.8	4.7	0.7	13.2	1.4	0.9	0.4	2.85
20	1	2	0	0.8	39.1	28.3	3	3.6	839.3	48.8	37.7	43	72.3	34	0.7	23	100	0	0	6.7	0.7	6.2	0.9	17.4	0.8	0.5	2.5	2.05
20	2	2	0	1	40.3	35.7	3	4.9	841.6	32.8	42.1	45	88.7	42	1.9	16	87.5	12.5	0	8.5	1.1	7.9	1.5	30.2	0	3.7	5.8	3.7
20	3	2	0	0.9	39.2	27.1	3	7.4	640.4	26	29.6	42	69.1	43	2.6	16	88.3	2.5	9.2	6.6	1.7	5.4	1.8	22.2	3.7	2.1	2.7	NA
21	1	2	0	0	15	1.3	3	6.1	48	2.4	0.6	11	8.7	73	1.5	20	67.1	32.9	0	9.6	1.4	8.7	2	38.8	0	6.9	9.5	3.03
21	2	2	0	1	79.3	64.1	3	4.2	465.2	11.8	3	21	80.8	69	1.5	10	85.4	14.6	0	8.9	1	8.1	0.8	31.3	0	4.5	6.8	2.05
21	3	2	0	0	55.3	11.6	3	12.2	96.7	3.8	0.5	4	21	87	2.3	16	47.1	19.5	33.3	6.1	3.9	4.8	5.9	32.1	8.3	16.3	2.8	NA
22	1	2	0.8	0	54.5	22.9	3	3.6	485.4	46	11.4	28	42	35	3.1	38	100	0	0	6.1	0.6	5.5	0.5	14.8	0.2	0.6	0.8	1.73
22	2	2	0.9	0	51.3	20	3	5.1	379.7	19.5	9.2	41	39	41	3.5	21	100	0	0	6.7	1.4	5.9	1.2	21.1	0.8	1.8	2	4.7
22	3	2	0.9	0	77.8	30.9	3	3.9	341.3	20.5	7.9	31	39.8	47	3.3	24	100	0	0	6.7	0.7	6.5	0.3	18.1	0.7	0.6	2	1.88
23	1	1	0	0.8	72.4	22.3	3	7.2	341.6	19.2	14	42	30.9	36	1	22	37.6	62.4	0	11.1	2	10.3	3	56	0	12.2	14.4	5.1
23	2	1	0	0.7	71.7	81.6	3	13.4	1368.6	51.5	75.2	52	113.8	33	1.6	15	53.3	34.4	12.2	8.5	4.4	8.3	6.1	54.3	5	15.8	5	NA
23	3	1	0.3	0.7	71.8	99.5	3	5.6	676.4	18.9	4.4	8	138.6	82	4.1	11	94.7	5.3	0	7.4	1.1	6.4	1.2	23.6	0	1.7	3.6	3.8
24	1	1	0	0.3	43.7	20.9	3	5.6	356.5	11.1	13.6	34	47.9	54	3	12	93.3	0	6.7	6.3	1.9	5.1	4.3	22.2	4.2	2.6	2.5	NA
24	2	1	0.6	0.2	52.7	56.1	3	2.6	650.3	21.8	11.7	23	106.4	65	7.3	13	82.5	0	17.5	4.8	0.6	4.4	1.2	9.6	3.2	0	0	2
24	3	1	0	0.9	41.3	62.6	3	3.4	809.3	23.1	10.8	14	151.8	75	3.6	11	100	0	0	6.5	0.9	5.5	1.7	17.8	0.6	0.8	1.5	2.4
25	1	2	0	0.7	76.6	44.2	3	2.6	459.5	34.9	8.2	20	57.7	50	0.9	30	85	0	15	4.7	0.8	4.2	0.9	9.8	4.2	0	0.8	0.9
25	3	2	0.7	0	55.8	55.6	3	2	769.4	31.9	20.3	33	99.7	52	6.7	17	96.1	0	3.9	4.8	0.5	4.4	0.4	9.4	2.8	0	0.3	1.43
26	1	1	0.9	0	63.1	23.2	3	5.9	289	12.9	3.7	33	36.7	51	3.2	18	88.8	11.2	0	7.4	2.2	6.3	1.7	29.5	1.8	5.1	4.8	NA
26	2	1	0	0.9	76.2	32.6	3	6.1	251.8	13.8	1	11	42.9	68	0.8	22	65.5	34.5	0	9.2	1.5	8.3	2	37.1	0	5.8	9	5.45
26	3	1	0	0.9	40.8	28.3	3	3.5	473	17.6	14.4	27	69.2	59	1.4	15	93.8	6.2	0	8.7	0.9	8.1	0.9	29.7	0	4.1	7.5	2.05
27	1	2	0.5	0.5	62.5	30.6	3	2	252.4	7.7	3.5	12	48.9	78	3.1	12	91.5	0	8.5	4.6	0.4	4.1	0.4	8	3.9	0	0.2	1.5
27	2	2	0.5	0.3	55.4	39.3	3	3.8	680.8	28.6	23.2	44	70.9	42	5.6	17	100	0	0	5.6	1.1	4.9	0.6	14.8	2.1	0.9	0.4	2.55
27	3	2	0.4	0.4	61.3	57.7	3	2	877.9	49.2	26.7	37	94	43	5.8	22	100	0	0	5	0.6	4.4	0.6	10.2	2.1	0	0.4	1.8
28	1	2	0.8	0	40.3	24.9	3	4.4	551	22.4	18.7	40	61.9	45	1.9	16	100	0	0	6	1.1	5.1	2.2	16	0.8	2.4	0.4	3.9
28	2	2	0.3	0.5	65.6	76.9	3	4.8	760.8	34.8	12.9	22	117.2	62	6.7	18	93.2	0	6.8	6.1	1.4	5.6	0.8	18.1	3.2	1	2.2	3.1
28	3	2	0.8	0	39.3	24.1	3	6.5	569.1	32.5	18.6	36	61.2	43	1.4	23	94	2	4	6.4	1.7	5.4	3.1	21.4	1.7	3.1	0.8	4.47
29	1	1	0.7	0.1	46.8	26.8	3	2.2	317.4	14.2	3.6	16	57.3	72	7.9	18	100	0	0	6.9	0.5	6.5	0.3	17.7	0	0.6	2.7	1
29	2	1	0.9	0	51.1	19.5	3	1.4	252.9	15	5.9	21	38.2	60	4.8	24	100	0	0	6.7	0.4	6.4	0.2	16.2	0.1	0.3	2.5	1.23
29	3	1	0.6	0.1	35.9	20.5	3	5.1	522	42.6	11.4	27	57.1	44	6.9	33	70	30	0	8.5	1.6	8	1.2	33.3	0	4.2	4.8	NA
30	1	1	0.9	0	54	31.5	3	4.3	490.6	29.3	13.5	32	58.4	48	6.5	24	93.8	0	6.2	5.3	1	4.3	0.9	12.7	2.9	0.4	0.8	3.6
30	2	1	0	0.9	46.3	20	3	2.8	213	9.9	0.3	1	43.3	81	0.6	19	100	0	0	5.6	0.8	5.1	0.5	13.2	1.8	0.1	1	1.8
30	3	1	0	0.9	76.8	45	3	2.1	435.2	13.4	6	35	58.6	54	1.3	12	100	0	0	5.4	0.6	5	0.5	11.4	1.3	0	0.2	1.53
31	1	2	0	1	6	0.8	3	4.4	104.2	5.1	1.5	30	13.4	51	1.3	19	98.2	1.8	0	7.8	1.2	7.1	1.4	26.3	0.1	2.7	4.8	2.8
31	2	2	0.2	0.2	60	37.7	3	3	392.9	17.3	7.1	21	62.9	64	4.4	18	100	0	0	6.2	0.6	5.8	0.5	15.3	0.3	0.4	1.1	1.87
31	3	2	0	0.9	78.1	64.6	3	5.7	552.7	18.3	13.3	28	82.8	60	2.2	13	96.4	3.6	0	7.6	1.7	7.3	1	27.9	1.8	3.3	4.8	NA
32	1	2	0	0.6	61.8	66	3	6	593.5	34.5	1.7	6	106.8	72	1.4	23	0	100	0	13.5	1.5	12.4	1.8	73.2	0	21.1	18.2	3.1
32	2	2	0	0.9	74.6	48.6	3	13.8	743	33.2	35.9	48	65.2	35	2.6	18	65.8	34.2	0	10.2	4	8.3	5.5	66	0	13	7.8	NA
32	3	2	0	0.8	71.8	63.4	3	6.5	769.8	27.4	31.6	42	88.3	46	5	14	82.5	17.5	0	8.3	1.8	7	1.6	32.9	0.1	4.9	5.8	4.6
33	1	1	0	0.9	74	32.4	3	11.1	446.7	15.9	19.8	48	43.8	39	2.4	14	48.6	35.8	15.6	8.5	3.3	6.9	7.7	44.6	8.1	9.3	8.8	9.7
33	2	1	0	0.7	61.5	66.5	3	5.5	1096.5	64.7	40.5	37	108.3	39	0.8	24	26.7	73.3	0	10.5	1.4	9.7	2.1	45.9	0	9.8	12.5	2.64
33	3	1	0	0.7	72	63.1	3	4.5	467.2	14.3	5.4	14	87.6	75	1.6	12	71.9	0	28.1	4.5	0.9	3.8	0.9	9.5	5.6	0.7	1	2.18
34	1	1	0	1	62	92.8	3	4.7	922.9	51.1	14.3	14	149.5	65	2.1	22	25.5	74.5	0	11.1	1.3	10.2	1.7	49.5	0	11.7	12.3	2.9
34	2	1	0	0.8	74	67.9	3	7.3	972.9	64.9	38.7	36	91.7	38	0.6	27	62.4	37.6	0	8.6	2.5	8	3.6	40.3	0.3	6.5	3.6	NA
34	3	1	0	1	41	67.2	3	13.4	752.5	22.2	1.5	2	164	87	2	12	12.7	87.3	0	14.1	3.4	12.8	6.7	98.8	1.8	26.7	22.1	NA
35	1	1	0	0.6	69.5	66.5	3	7.7	926.7	19.2	42.4	51	95.7	41	4.1	8	85	0	15	7.6	2.5	7.2	3.8	32.5	15.6	4.5	8	5.1
35	2	1	0	1	81.6	53	3	6.6	383.8	17.9	4.2	15	65	68	1.9	19	81.8	0	18.2	6.5	1.9	5	7.5	22.9	8.1	1.9	4.3	6.5
35	3	1	0	1	41	53.8	3	8.6	605.1	17.9	1.5	2	131.3	87	1.9	12	39	61	0	10.7	2.2	8.3	5.6	54	0	10.7	12	6.65
36	1	2	0.4	0.2	55.7	51.7	3	6.5	606.8	28.3	12.3	24	92.8	61	9.7	19	49.6	50.4	0	9.6	1.9	8.8	1.7	42.8	0.2	7.9	10.5	4.9
36	2	2	0.5	0.2	61.6	43.4	3	7.9	557.4	29.2	14	32	70.4	51	9.2	21	61.1	27.4	11.5	7.7	2.6	6.9	2.4	33.7	4.6	5.8	4.8	6.35
36	3	2	0.4	0.2	60.8	50.2	3	7.1	794.3	31.4	27.1	45	82.6	42	8.8	16	63	32	5	8.2	2.5	7.8	2	36.4	3.4	6.9	9	NA
37	1	2	0.4	0.4	68	36.3	3	2.9	949.6	42	60.2	61	53.4	22	2.7	18	90.5	9.5	0	9	0.8	8.5	0.4	31.3	0	4.9	7.5	1.15
37	2	2	0.4	0.4	68.5	36.8	3	4.6	658.3	49.6	22.5	39	53.7	33	2.8	30	80	20	0	9.2	1	8.2	1.7	33.8	0	5.6	8.5	2.25
37	3	2	0.4	0.4	65.4	37.5	3	7.3	656.1	39.2	24.7	42	57.4	35	3	24	57.7	42.3	0	8.6	2.5	8.1	3.6	39.9	0.6	8.7	9	NA
38	1	2	0.7	0	51.1	31.7	3	3.7	903.2	47.9	51.8	54	62.1	27	8.3	21	93.3	0	6.7	6	1.1	5.5	0.8	16.4	3.5	0.3	2	2.5
38	2	2	0	0.9	79	66	3	4.4	610.2	42.7	7	18	83.6	55	1.6	28	84.9	15.1	0	8.3	1.4	7.6	1.6	30.2	0	3.6	5.3	NA
38	3	2	0.5	0	44	22.7	3	3.8	667.3	47.9	24.8	46	51.6	31	17.1	29	100	0	0	7.6	0.8	7.2	0.3	22.8	0.1	1.8	4.8	1.98
39	1	2	0	0.8	70.6	69.2	3	4.2	692.3	26.4	18.4	29	97.9	57	2.6	15	78.2	21.8	0	9.1	1.2	8.2	1	34.4	0	5.2	7.3	2.08
39	2	2	0	1	79.7	48	3	5.8	321.1	11.5	4.2	12	60.2	75	0.7	14	100	0	0	5.8	1.7	5	0.8	18	2.3	3.6	0.4	NA
39	3	2	0	1	82	27	3	8.3	433.3	19.2	16.2	52	32.9	30	0.9	18	61.8	0	38.2	4.4	2.2	6.2	0.9	14.1	0.4	1.1	2.2	NA
40	1	2	0	0.7	49	56.8	3	5.7	729	12.7	24.7	30	115.8	64	6.4	7	90.6	9.4	0	7.4	1.9	6.6	2.8	28.3	0.6	5	2.8	5.4
40	2	2	0	0.8	70.8	33.7	3	6	1239.7	36.6	36.3	28	47.6	15	1.2	12	85.1	14.9	0	7.3	2.1	7	1.1	28.7	1	5.1	1.9	NA
41	1	2	0	1	75.5	89.4	3	6.7	795	29	23.2	26.3	118.5	59.6	3.1	14.6	72.7	6.1	21.2	6.9	2.3	5.4	5	26.9	4.4	4.2	3	NA
41	2	2	0.3	0.2	28.1	12.2	3	1.1	742.5	58	37.8	45.9	43.4	23.4	5.3	31.3	100	0	0	7.1	0.3	6.9	0.2	17.7	0	0.6	3.1	0.642857
41	3	1	0.1	0.8	42.2	26.6	3	4.3	589.3	32.2	23.1	35.3	63	42.8	2.5	21.8	100	0	0	7	1.6	5.5	3.8	24.1	1.4	2.9	5.3	NA
43	1	2	0.1	0.6	59.1	40.9	3	3.9	465.5	18.5	6.8	27	69.3	60	3.2	16	100	0	0	5.7	1.1	4.9	0.6	14.7	1.8	1.1	0.4	2.75
43	2	2	0.2	0.6	62.3	35.9	3	3.4	489.4	24.2	13.6	36	57.7	47	6.8	20	59.7	40.3	0	10.1	0.8	9.4	0.8	38.6	0	8.1	10	1.9
43	3	2	0	0.7	65.8	29.1	3	3.1	370	20.6	8.4	33	44.2	48	4.6	22	100	0	0	8.5	0.7	8.1	0.2	27.3	0	3.4	7	NA
44	1	2	0.9	0	51.7	15.2	3	2.1	359.4	37.3	8.7	27	29.5	33	3.1	41	86	0	13.9	4.6	0.6	4.1	0.2	8.6	4.1	0	0.6	NA
44	2	2	0.7	0	48.5	17.7	3	5.4	289.6	20.1	6.2	26	36.5	50	2.5	28	76.7	0	23.3	5.4	1.8	5.3	0.7	16.6	8.2	1.1	2.7	NA
44	3	2	0.7	0	45.9	15.7	3	4.5	606.3	57.5	20.8	41	34.3	23	4	38	73.8	0	26.2	4.9	1.3	4.5	0.8	12.5	5.3	1	1.4	NA
45	1	2	0	0.8	73.6	46.8	3	1.4	547	19.2	19	41	63.6	47	2.9	14	99.1	0	0.9	4.8	0.3	4.6	0.1	8.3	2.7	0	0	0.6
45	2	2	0	0.9	75	42.5	3	5.1	452.6	18.6	13.6	35	56.7	50	1	16	100	0	0	7	1.7	6.5	0.9	24.1	1.4	2.8	1.6	3.45
45	3	2	0.4	0.5	79.1	33.1	3	4.3	432.3	28	11.5	36	41.8	39	2.1	26	100	0	0	7	1.3	6.9	0.3	22.3	0.5	2.2	2.9	NA
46	1	2	0	1	41	94.2	3	2.9	1101.5	37.1	4.7	4	229.8	83	2.8	13	100	0	0	6.5	0.6	5.9	0.5	16.1	0.1	0.4	1.4	2.13
46	2	2	0	0.9	77.1	29.8	3	6.1	231	7	1.1	24	38.6	67	2	12	63.3	36.7	0	8.4	2	7.4	2.1	35.1	0.2	4.8	3.6	NA
46	3	2	0	1	79.5	19.5	3	4.2	207.5	4	0.6	46	24.5	47	0.9	8	55	45	0	9.8	1.3	9	1.9	40.2	0	7.5	9.5	3.15
47	1	2	0.2	0.4	42.7	21.3	3	9.6	362.1	10.2	2.9	37	49.9	55	4.7	11	52.3	30.8	16.9	7.9	3.2	6.3	7	39.8	6.1	8.8	6.3	8.35
47	2	2	0	0.9	59	56.2	3	9.2	474.3	14.8	2	8	95.2	80	2.5	12	29.5	70.5	0	11	2.3	10.1	3.9	57.1	0	11.9	12.1	3.9
47	3	2	0	0.9	60.8	56	3	7.4	449.5	15	1.7	3	92.2	82	1.1	13	79	4.2	16.8	6	2.2	4.8	2.5	22.2	4.6	5.5	1	NA
48	1	2	0.9	0	79	30.4	3	1.5	313.8	21.3	5.2	26	38.4	49	3.7	27	100	0	0	5.4	0.4	5	0.2	11	1	0	0.1	1.08
48	2	2	0.8	0	48.3	19.8	3	4	335.4	15.1	9.2	35	41	49	3.8	18	65.4	34.5	0	9.4	1	8.9	0.9	35.5	0	6.2	8.8	2.5
48	3	2	0.5	0	51.9	36.8	3	2	413.8	14.7	4	22	70.9	69	6.9	14	100	0	0	6.5	0.5	6	0.3	15.8	0.1	0.3	2	1.85
49	1	1	0.6	0.4	73.7	98.3	3	7.1	836.3	37	11.2	20	133.3	64	4.3	18	54.9	45.1	0	9.6	2	8.7	2.6	43	0.1	7.8	9.8	5.05
49	2	1	0	0.6	64.4	31.2	3	3.4	363.5	14	11.1	32	48.4	53	1	15	99	0	1	5.3	0.7	4.5	1.1	11.7	1.9	0.4	0.2	2.4
49	3	1	0	1	79.8	78.2	3	5.5	675	25.9	12	28	98	58	4	15	34.3	65.7	0	10.7	1.7	9.7	1.9	49.5	0	10.5	13.5	4.17
50	1	1	0	0.8	72.7	73.4	3	5	719.2	21.6	22.2	33	101	56	2.7	12	100	0	0	7.7	1.4	7	1.4	26.5	0.5	2.9	4.5	NA
50	2	1	0	1	82	38.5	3	6	322.3	11.5	10.1	28	47	58	1.3	14	97.1	2.9	0	7.5	1.4	7.1	1	26.2	2.1	2.5	4.5	4.1
50	3	1	0	0.9	79.2	65	3	9	461.2	13.7	9.1	18	82.1	71	1.4	12	36.2	63.8	0	10.7	2.4	9.7	4.4	55.6	0	11.6	13.2	NA
51	1	2	0.9	0	65.2	47.7	3	3.8	496.6	22	9.9	25	73.1	59	6	18	100	0	0	5.9	1	5.7	0.3	15.7	1.4	0.8	0.5	NA
51	2	2	0.9	0	62.3	46.2	3	2.1	581.3	21.1	12.8	37	74.2	51	8	14	100	0	0	5.3	0.6	5	0.2	11.4	1.4	0	0.2	1.2
51	3	2	0.8	0	58.1	29.7	3	3.9	446.7	19.2	15.7	40	51	46	5	17	100	0	0	7.5	1	7.2	0.4	23.3	0.1	1.9	4.5	1.73
52	1	1	1	0	54.9	26.3	3	2.3	285.5	19	2.8	9	47.8	67	3.4	27	100	0	0	7.5	0.7	7.1	0.6	21.8	0	1.4	4.3	NA
52	2	1	0	1	81	41.5	3	5	251.8	6.1	0.8	10	51.2	81	0.8	10	94	6	0	8.5	1.3	8.1	0.9	30.9	0	3.9	7.8	NA
52	3	1	0	1	40.7	41	3	3.8	528	20.6	5.3	9	100.8	76	1.8	16	100	0	0	6.2	1.1	5.5	0.5	17.4	1.6	0.9	1.3	NA
53	1	2	0	0.9	76.2	25.5	3	2.3	458.9	31.3	20.5	44	33.5	29	1.3	27	100	0	0	6.2	0.7	5.7	0.5	15.2	0.6	0.3	1.2	2.1
53	2	2	0	0.9	36.5	42.2	3	3.6	1288	92.8	46.6	36	115.8	36	4.3	29	100	0	0	5.3	1.2	4.7	1.2	13.6	3.7	0.6	0.9	3.1
53	3	2	0	0.6	24.2	13.9	3	4.1	821.2	62.4	30.7	42	57.5	28	3.9	30	78.2	0	21.8	4.8	1.1	3.9	1.4	11.2	5.8	0.2	0.6	2.5
54	1	2	0.8	0	40.3	24.9	3	1.9	551	22.4	18.7	40	61.9	45	1.9	16	83	0	17	4.6	0.5	4.2	0.3	8.4	4.1	0	0.2	1.65
54	2	2	0.4	0.4	74.5	65.8	3	4.1	678.1	31.6	19	30	88.2	52	3.5	19	100	0	0	5.8	1.3	5.1	1.3	16.1	2.2	1.5	0.6	3.35
54	3	2	0.4	0.5	67.5	55.5	3	2.3	593.4	31.8	12.7	25	82.3	55	4.1	21	100	0	0	5.4	0.6	4.7	0.9	11.5	1.5	0	0.1	1.83
55	1	1	0.7	0.2	38	16.4	3	6.4	451	39	12.8	30	43.3	38	5.4	35	97.8	2.2	0	7.2	1.2	6.5	0.9	23.1	0.2	1.9	3	2.85
55	2	1	0.6	0.2	34.9	17.5	3	1.8	299	16.2	5.5	17	50	67	5.8	22	100	0	0	7.7	0.4	7.3	0.2	21.4	0	1.6	4.8	1.13
55	3	1	0.8	0.2	38.8	16.3	3	1.6	196.9	8.5	0.9	4	41.9	85	5.4	17	100	0	0	7.1	0.4	6.8	0.2	18.3	0	0.7	3.1	1.08
56	1	1	0	1	40.8	18.9	3	4.2	213.5	6.5	0.5	2	46.4	87	0.8	12	100	0	0	7.1	1.1	6.5	0.9	21.7	0.3	1.6	2.7	2.6
56	2	1	0	0	20.1	1.9	3	1.5	145.5	12.2	5	43	9.5	26	2.2	34	100	0	0	5.6	0.4	5	0.4	11.5	0.7	0	0.3	1.13
56	3	1	0	0.9	76.9	32.3	3	6.9	466.6	21.1	19.3	47	41.9	36	1.2	18	88	0	12	6.5	1.6	4.8	7	21.4	12.8	1.2	3.6	6.2
57	1	2	0	0	21.1	1.9	3	2.3	360.5	20.9	23.6	69	9.2	10	1.9	23	100	0	0	6	0.6	5.5	0.3	14	0.4	0.3	0.6	1.5
57	2	2	0.5	0.2	59.1	66.7	3	5	904.4	35.1	32.4	36	112.8	50	7.1	16	100	0	0	6.9	1.1	6.4	1	21.1	0.6	1.4	2.2	4.1
57	3	2	0.7	0.3	61	49.7	3	2.5	725	33.6	22.5	38	81.5	45	4	19	100	0	0	6.9	0.6	6.6	0.4	18.5	0.1	0.8	2.9	1.18
58	1	2	0	0.9	74	56.8	3	3.7	733.7	43.8	23.3	36	76.8	42	1.6	24	56.7	43.3	0	10.4	1	9.3	1.4	42.1	0	9.1	10	2.02
58	2	2	0	0.8	72.3	50.1	3	4.1	744	28.7	36	48	69.3	37	1.6	15	43.6	56.4	0	10.1	1.2	9.3	0.8	41.4	0	8.3	11.3	3.4
58	3	2	0	0.8	66.7	63	3	2.9	1130.7	52.4	56.5	50	94.4	33	7	19	9.1	90.9	0	11	0.7	10.2	1.1	44.7	0	11.3	13	1.69
59	1	1	0	0.7	71.5	76.8	3	7.9	743.2	44.3	14.3	20	107.4	58	4.6	24	70.7	29.3	0	8.7	1.8	7.4	2.1	35.4	5.4	4.8	5.8	3.73
59	2	1	0	0.8	64.3	75.3	3	3	716	24.6	11.7	22	117.1	65	4.2	14	100	0	0	5.3	0.4	4.9	0.3	10.7	1.2	0.4	0.1	1.2
59	3	1	0	0.8	78.5	71.9	3	8.4	760.2	44.8	20.3	29	91.7	48	1.6	24	60.5	11	28.4	5.8	2.4	4.1	3.5	21.8	5.7	5.4	2.2	5.7
60	1	1	0	0.9	76.7	32.8	3	6.9	650.5	31.2	33.7	55	42.7	26	1.2	19	78.8	21.2	0	7.9	2.1	7.2	3.9	32.3	1.5	4.8	4.3	5.95
60	2	1	0	1	41	53.8	3	7.2	767.5	25.4	16.2	19	131.2	68	1.6	13	30.2	69.8	0	11.5	2.2	10.9	2.5	61.2	0	13.8	15.6	5.17
60	3	1	0	1	80.7	64	3	10.3	647	45.5	12.9	24	79.3	49	1.1	28	64.6	35.4	0	8.6	4	7.2	6.1	51.2	0.7	18.6	0.8	NA
61	1	1	0	1	40.7	27.3	3	11	468.1	18	9.5	28	67.1	57	0.9	15	48.1	51.9	0	11.1	2.9	9.4	13.1	63.9	0	12.8	11	7.83
61	2	1	0	0.8	67.2	50.9	3	3.6	676.5	37.4	14.8	33	75.8	45	0.6	22	71.3	28.7	0	9.3	1	8.3	1.5	34.4	0	5.7	8.3	2.87
61	3	1	0	1	40.4	54.2	3	2.8	618	18.6	1.4	2	134.1	87	2.1	12	80.3	19.7	0	9.5	0.6	9.2	0.2	33.5	0	6.3	9.5	1.35
62	1	2	0.4	0.2	58.4	45.5	3	6.8	683.5	25.6	24.8	43	77.9	46	9.4	15	85.7	14.3	0	7.9	1.7	7	2.4	30.4	0.4	3.6	4.5	6.05
62	2	2	0.5	0.2	60.5	40.3	3	4.9	556.3	28.1	13.8	35	66.7	48	9.3	20	55	45	0	9.9	1.5	9.5	0.8	41.7	0	7.8	9.5	NA
63	1	2	0.4	0.4	63.1	38	3	4.6	650.1	53.6	16.4	31	60.2	37	3	33	100	0	0	7.4	1.3	6.4	2.1	24.2	0.2	2.4	3.3	3.03
63	2	2	0	0	35.1	10.1	3	4.2	722.4	84.8	26.2	38	28.8	16	0.9	47	100	0	0	6.9	1.4	6.1	2	22.2	1.2	2.1	4	3.95
63	3	2	0.4	0.4	68.1	36.8	3	8.4	763.1	68.1	27.7	37	54.1	28	2.6	36	0	100	0	15.2	2.5	13.7	2.7	101.4	0	28	23.7	7.05
64	1	2	0.5	0	43.3	25.1	3	2.3	654.6	48	28.8	42	58	35	22	29	76.4	0	23.6	4.6	0.7	4.4	0.2	9.2	4.2	0	0.6	1.25
64	2	2	0.5	0	45.8	24.5	3	4.9	406.3	15.4	16.7	41	53.4	53	16.7	15	100	0	0	6.7	1.3	6.1	0.8	20.7	1.4	1.4	2.9	3.6
64	3	2	0	1	81.4	64.5	3	2.7	558.6	28.6	9.4	23	79.2	57	1.4	20	100	0	0	6.2	0.9	6	0.7	16.4	0.4	1.2	0.5	NA
65	1	2	0	0	30.1	5.8	3	1.5	577.5	10.4	10.7	32	19.2	13	2.8	7	100	0	0	4.9	0.3	4.6	0.1	8.8	2.2	0	0	NA
65	2	2	0	0.2	56.2	33.3	3	3.8	413.8	18.3	10.2	27	59.3	57	3.6	18	100	0	0	6.5	1	5.8	0.9	18.5	0.4	1.2	1.4	2.55
