# Supplementary material for: Association between carbohydrate quality and glycemic control in individuals with type 1 diabetes: A cross-sectional and meal-based analysis
Source: PLoS One. 2026 Feb 2;21(2):e0341915. doi: 10.1371/journal.pone.0341915 (PMC12863503; doi:10.1371/journal.pone.0341915)
Supplement: S2 File — (ZIP) [file pone.0341915.s002.zip › original datasets/day_3d24h.xlsx]

## Sheet: day_3d24h_new
ID	Time	Insulin_pump	Ekcal	CHOg	Fatg	Prog	Fiberg	TGmg	CHOE	FatE	ProE	MABG	SD	CV	LAGE	TIR	TAR	TBR	CONGA	LI	JINDEX	LBGI	HBGI	GRADE	MAGE	GI	GL	Grains_percent	Refinedrice_percent	other_sources_percent
1	1	1	2646.7	369.1	84.4	110.5	10.9	201	55.8	28.7	16.7	3.6	1.8	50	6.2	78	0	56	3.6	0.8	9.7	28.4	0.3	5	3.4	70.8	261.3	0	84	16
1	3	1	2747.8	368.8	83.9	135.6	5.7	1102.8	53.7	27.5	19.7	6.3	2.6	41.3	10.4	71.8	14.5	13.7	5.9	2.6	25.4	5.4	5.3	1.8	8.2	65.5	235	0	81	19
2	1	2	1607.4	245	41.1	67	5.1	246.7	61	23	16.7	8.2	2.3	28	9.9	73.3	18.4	8.3	6.9	5.3	35.9	13.1	5.1	7	7.6	75	183.7	0	85	15
2	2	2	1991.6	214.1	86.7	93.4	6	525.5	43	39.2	18.8	5.4	1.3	23.2	5	92.4	0	7.6	4.8	1.3	14.5	3.1	1.3	0.4	2.2	71.5	153.1	11	71	18
2	3	2	1477.4	212.7	69.5	68.5	5.4	682	57.6	42.4	18.5	6.3	1.5	23	4.7	100	0	0	5.8	1	19.7	1.5	2.1	0.8	2.8	76.3	162.3	1	86	13
3	1	1	1601.8	152.7	103.9	108.8	7.3	199.6	38.1	58.4	27.2	5.2	0.8	15.4	4.6	96.9	0	3.1	4.7	0.7	11.4	2.5	0.1	0.2	1.7	40.4	61.7	22	61	17
3	2	1	1226.5	171.7	56.7	104.8	11.6	626.9	56	41.6	34.2	5.2	0.8	15.4	3.7	97.7	0	2.3	4.8	0.4	11.7	2.3	0.3	0.3	1.8	40.8	29.5	58	0	42
3	3	1	2186.3	153.4	90.6	196.5	12.1	818.8	28.1	37.3	35.9	5.1	0.7	13.7	3.9	97.5	0	2.5	4.6	0.4	10.8	2.4	0.1	0.2	1.7	44.3	68	58	0	42
4	1	2	2360.4	251.7	104.5	113.7	14	1482.7	42.7	39.8	19.3	6.3	1.6	25.4	7.5	94.4	0	1.7	5.7	1.5	20.6	2.1	2.3	1.3	3.7	54.5	137.1	0	68	32
4	2	2	2146.7	266.4	77.1	105.6	14.8	1021.3	49.6	32.3	19.7	5.3	0.8	15.1	4.2	95.6	0	4.4	4.8	0.6	12.2	2.3	0.2	0.5	1.8	52.6	140.2	17	57	26
4	3	2	1982.4	248	69.6	325.1	16.1	773.6	50	31.6	65.6	5.3	0.6	11.3	3.2	100	0	0	4.8	0.5	11.1	1.6	0.1	0.3	1.5	56.6	140.3	0	70	30
5	1	2	893.7	106	32.3	45.8	1.5	548.8	47.5	32.5	20.5	6.2	2	32.3	8.6	90.6	7.5	1.9	5.5	3	21.9	2.7	4.3	0.8	5.2	69.5	73.7	4	80	16
5	2	2	895.3	90.1	39.1	52	5.4	680.4	40.2	39.3	23.2	6.7	1.7	25.4	8.8	94.6	5.4	0	6.3	0.9	22.4	0.7	2.2	1.8	3.1	42.1	37.9	40	25	35
5	3	2	809.8	117.3	18.6	44.1	1.8	527.2	57.9	20.7	21.8	8.1	2.2	27.2	8.9	79.4	20.6	0	7.2	1.9	34.2	1	5.8	6	5.1	52.6	61.6	0	86	14
6	1	2	1353.3	163.1	50.8	66.7	6.7	147.2	48.2	33.8	19.7	8.6	3	34.9	12.1	78.5	21.5	0	8.2	2.4	43.6	1.5	7.8	6.3	9.5	68.2	111.2	33	51	16
6	2	2	1448.7	107.1	74.6	93.4	6.8	260	29.6	46.3	25.8	8.9	1.1	12.4	4.9	82.3	17.7	0	8.3	0.7	32.3	0	4.7	7.3	2.1	53.9	57.7	16	61	23
7	1	2	1400.5	156.2	61.5	62.6	3.6	543.9	44.6	39.5	17.9	8.3	1.8	21.7	7.8	78.3	21.7	0	7.8	1.2	33	0.1	4.2	4.5	4.4	47.5	74.1	8	34	58
7	2	2	1230.1	165.1	50.7	55	2.2	457.2	53.7	37.1	17.9	7.5	2.5	33.3	10.1	77.5	18.8	3.8	6.8	2	32	2.3	6.2	3.8	5.4	60.5	99.9	29	39	32
7	3	2	1388.3	170.1	62.8	66.8	10.5	523	49	40.7	19.2	8.2	2.1	25.6	9	73.5	25.8	0.6	7.6	1.6	34.4	2.3	5.1	6	4.5	58.3	99.2	0	63	37
8	1	2	1145.6	152.5	38.9	52.9	7.2	957.6	53.2	30.5	18.5	7.1	1.1	15.5	5.1	98.8	1.2	0	6.5	0.9	22	0.5	1.7	3.1	2.7	62.6	95.4	0	70	30
8	2	2	1733.6	203.1	60.1	102.9	11.3	2343.8	46.9	31.2	23.8	6.5	1.2	18.5	5.8	100	0	0	5.8	1.3	19.2	1.2	1.1	1.6	3	58.9	119.7	0	52	48
8	3	2	1282.9	119	49.6	94.5	6.1	295	37.1	34.8	29.5	6.6	1.6	24.2	7.6	96.2	3.8	0	6	1.5	21.7	0.9	2.9	1.1	3.9	63.3	75.3	0	65	35
9	1	1	1879.1	227.1	65.1	112.4	23.1	1393	48.3	31.2	23.9	6.5	0.9	13.8	5.3	100	0	0	6	0.5	17.3	0.5	0.8	1.6	2.1	40.3	91.6	51	0	49
9	2	1	1699.8	219.8	45.2	116.9	22.4	1135.7	51.7	23.9	27.5	5	1.1	22	5.3	88.6	0	11.4	4.4	1.1	11.3	4.5	0.7	0.9	3.8	43.8	96.4	56	0	44
9	3	1	1218.4	152.3	45.2	59.9	12.6	1021.6	50	33.4	19.7	6.3	2.4	38.1	9.4	77.3	8.1	14.6	6.1	1.3	24.9	6	4.2	3.4	4.3	47.1	71.8	38	0	62
10	1	2	2010.7	191.3	92.4	115.4	16.7	669.7	38.1	41.4	23	6.6	1.9	29.3	8.5	91	9	0	5.8	2.3	23.3	1	4.3	0.6	5.5	59.3	113.4	0	46	54
10	2	2	2005.3	187.1	117.5	108.4	9.7	988.6	37.3	52.7	21.6	5.8	1.5	25	6.8	98.3	1.7	0	5.1	1.6	17.2	2.4	2	0.9	3.4	60.7	113.5	0	47	53
11	1	2	2317.1	268.9	78.9	142.4	17.2	945.6	46.4	30.7	24.6	6.3	1.3	20	5.7	98.3	0	1.7	5.6	1	18.7	1.7	1.2	1.8	4.9	52.4	140.8	28	29	43
11	2	2	2231.1	307.1	61.3	118.4	19.4	648.6	55.1	24.7	21.2	6	1.2	19.9	5	95.8	0	4.2	5.1	1.4	16.9	2.3	0.8	1.3	3.2	52.6	161.5	29	31	40
11	3	2	2132.5	283.3	62.4	116.3	14	763.4	53.1	26.3	21.8	6.1	1.7	27.4	6.2	97.9	0	2.1	5.5	1.9	19.6	2.4	2.7	0.9	3.7	58.9	166.9	17	47	36
12	1	2	1692.7	220.5	59.9	73.9	10.2	794	52	32	17	8	0.9	11.2	3.9	95.4	4.6	0	7.5	0.7	26	0	2.5	5	2.7	55.7	122.8	34	41	25
12	2	2	2311.1	295.7	75.4	118	9.6	1119	51	29	20	7.6	1.5	19.7	6	90.2	9.8	0	7.1	0.9	27.3	1.3	2.9	4.1	4.2	49.7	147	25	56	19
13	1	2	1620.1	184.2	88.7	79.4	11.4	311.9	45	49	20	6.5	1.1	16.9	4.3	100	0	0	6.1	0.5	18.8	0.8	1.1	1.6	3	65.4	120.5	0	57	43
13	2	2	1631.3	143.6	120.4	84.7	11.3	381.6	35	66	21	5.6	1.1	19.6	4.2	100	0	0	5.2	0.6	14.8	1.7	1.4	0.4	2.6	55.6	79.8	0	33	67
13	3	2	2258.2	211.6	135.3	104	12.9	283.3	37	54	18	5.8	0.7	12.1	3.1	100	0	0	5.3	0.5	13.6	1.1	0.2	0.6	0.9	57.9	122.5	0	42	58
14	1	2	1586.3	125.6	95.2	59	5.1	553	32	54	15	7.2	1.7	23	8	95.4	4.2	0.4	6.7	1.1	25.7	2.1	2.8	4.5	5	65.3	82	16	41	43
14	2	2	1228	81.3	76.8	55.6	3.7	827.6	26	56	18	7.4	1.7	23	5.9	94.8	5.2	0	7.1	0.4	26.6	1.1	3.5	4.3	4.5	130.4	106	0	64	36
14	3	2	1054.2	138.3	39.1	38.9	0.7	523.6	52	33	15	6.3	1.4	22.2	6	95.8	0	4.2	5.9	1	19.5	3	1.2	2.3	4.6	65.6	96.2	0	57	43
15	1	2	1517.1	146.7	64.9	90.8	6.9	663.3	39	38	24	5.1	0.7	13.7	3.6	95	0	5	4.5	0.6	11	2.6	0.1	0.3	2	65.6	96.2	8	37	55
15	2	2	1988.2	194.4	105.2	71.5	11.9	810.9	39	48	14	4.8	0.6	12.5	3.5	95.4	0	4.6	4.4	0.3	9.4	3.1	0	0.3	1.8	68.4	133	5	59	36
16	1	2	1612	159.3	73	81.4	4.1	662.2	40	41	20	8.6	2.1	24.4	8.8	70.4	27.3	2.3	8	1.4	37.4	3.2	6	7.3	6.4	30.7	49	6	28	66
16	2	2	1579.5	218.3	62.5	43.2	3.9	449.3	55	36	11	7.5	2.3	30.7	8.8	82.9	17.1	0	7	1.5	31.7	1.5	5.3	2.7	5.2	56.5	123.3	0	36	64
16	3	2	1284.7	116.2	65.2	60.6	2.1	900.5	36	46	19	9	2.9	32.2	11.8	76	24	0	8.6	1.3	46.3	0.6	7.7	6.8	5.7	75.4	87.6	0	90	10
17	1	2	2213.3	205.3	112.3	76.2	7.8	1363.9	37	46	14	6.6	2.7	40.9	11.1	77.3	14.4	8.3	6.1	3.1	28	2.6	8.2	0.9	10.5	49.7	102	15	61	24
17	2	2	2289.8	254.3	68	133	16.3	549.8	44	27	23	6.6	2.6	39.4	9.5	71.9	13.3	14.8	6.5	1	27.4	5.2	4.9	2.9	8.5	55.1	140.1	13	69	18
17	3	2	1932.7	200.9	68	91.6	11.5	980.4	42	32	19	6.9	1.6	23.2	6.6	97.7	2.3	0	6.5	0.8	23.6	1.2	2.6	2.2	2.8	49.2	98.7	15	65	20
18	1	2	1320	147.6	54.1	44	6.3	414.7	45	37	13	5.4	1.1	20.4	5	96	0	4	4.9	0.5	13.4	2.7	0.6	0.9	2.8	57.5	84.9	17	67	16
18	2	2	1641.2	206.3	38.4	91	13.6	283.6	50	21	22	7.3	1.2	16.4	6	99.6	0.4	0	6.8	0.6	23.1	1.3	1.8	3.8	2.7	61.6	127.1	26	18	56
18	3	2	1260.9	107.3	55.1	55.8	9.7	332	34	39	18	5.3	1.5	28.3	5.8	77.5	0	22.5	5	0.7	14.9	5.8	0.8	2	3.3	50.5	54.2	49	27	24
19	1	2	1863.1	202.4	66.7	87.6	14.8	841.1	43	32	19	8.3	1.8	21.7	7	79	21	0	7.7	1.2	33.2	0	3.9	4.3	4	61.2	123.8	0	66	34
19	2	2	1666.4	134.4	73.7	105.6	12.2	1220.7	32	40	25	7.6	2.6	34.2	9.2	80.4	19.6	0	7.4	1	33.8	1.3	6.1	3.1	8.8	57.9	77.8	0	57	43
19	3	2	1674	117.7	78.7	102.9	10.5	821.3	28	42	25	6.8	1.4	20.6	7.2	96.7	3.3	0	6.2	1	22	0.9	2	2	3.9	55.4	65.1	43	18	39
20	1	2	1530.7	173.8	53	87.1	2.5	723.2	45	31	23	7.3	2.3	31.5	10	87.7	11.7	0.6	6.4	2	30.1	2.5	4.4	2.9	5.7	50.5	87.7	0	84	16
20	2	2	1807.2	190.8	79.7	91	9.1	635.5	42	40	20	9.2	1.8	19.6	7.7	70.8	29.2	0	8.8	1	39.8	0	6.2	7.5	4.3	45.6	87	27	58	15
20	3	2	1300.5	153.3	47.5	64.3	7.2	230.2	47	33	20	7.3	1.7	23.3	7.8	90.2	7.5	2.3	6.8	1	26.3	1.5	3.2	4.1	4.9	45.2	69.3	33	41	26
21	1	2	1287.7	173.2	29.3	49.1	8.7	755.3	54	20	15	7.4	2.4	32.4	10.3	82.3	17.1	0.6	7	1.8	31	2.3	5.1	2	5.6	57.2	99.1	31	50	19
21	2	2	1303.9	168.3	31.4	54.1	4.3	129.6	52	22	17	7.3	1.6	21.9	8.8	92.3	4.6	3.1	6.7	1.1	25.5	3.9	2.4	4.1	3.9	65.5	110.1	0	87	13
21	3	2	1685.7	273.2	30.7	64.4	7	434.5	65	16	15	6.5	3	46.2	12.2	69.8	16.2	14	6.4	2.1	29.5	4.5	7.8	1.8	11	42.2	115.2	0	76	24
22	1	2	1309.9	150.3	23.5	99.1	9.8	666.8	46	16	30	6.5	1.2	18.5	5.5	100	0	0	6.1	0.7	19.3	0.7	1.4	1.6	3	51.1	76.9	83	5	12
22	2	2	1366.5	176.6	31.8	67.2	11.5	350.4	52	21	20	6.4	1.5	23.4	7.1	94.2	0.2	5.6	5.8	1.1	20.2	2.6	1.7	1.8	4.6	59.7	105.3	71	21	8
22	3	2	1245.1	122.3	44.9	63.5	8.6	343.4	39	32	20	7.4	2.2	29.7	10.3	81.9	11.5	6.7	7	0.9	29.8	4.7	3.9	4.1	6.2	55.4	67.7	56	32	12
23	1	1	1665.9	282.5	27.2	57.4	7	46	68	15	14	6.4	3.5	54.7	13.3	54.4	15.6	30	6.5	2	31.8	24.4	6.3	6	6.9	58.2	164.5	11	60	29
23	2	1	2687.8	280.6	111.6	111.1	5.7	1675.4	42	37	17	6.4	2.7	42.2	13.4	76.7	11	12.3	5.8	2.7	26.8	3.6	6.6	1.4	5.9	60.2	169	26	41	33
23	3	1	1996.8	346.2	23	78.5	8.5	502.6	69	10	16	10.2	3.3	32.4	12.9	60.6	39.4	0	9.7	1.3	59.1	0.2	10.8	8	5.6	69.5	240.7	21	70	9
24	1	1	1481.6	180.3	55.7	54.3	9.8	165.7	49	34	15	5.7	1.6	28.1	6.1	84.2	0	15.8	5.3	1	17.2	4.6	1.3	1.8	4.2	50.4	90.8	41	32	27
24	2	1	1978.5	325.2	49.9	51.6	8.4	147.8	66	23	10	6.4	2.4	37.5	10.8	82.9	7.1	10	5.6	2.9	24.9	4.2	4.8	2	6.8	51.2	166.4	20	69	11
24	3	1	1652	267.6	33.5	59.1	8.8	154.6	65	18	14	5.7	1.7	29.8	5.9	74.6	0	25.4	5.1	1.6	17.3	5.1	1.4	2.7	3.4	45.6	122	0	79	21
25	1	2	1465.3	183.5	40.2	82.1	3.7	675	50	25	22	7.5	2.3	30.7	9	81.9	16.2	1.9	7.1	1.2	31.4	1.8	5	2.9	4.8	66.8	122.5	0	63	37
25	2	2	1124.7	147.4	26	50.3	2.1	699.3	52	21	18	6.5	2.3	35.4	10.2	82.3	10.8	6.9	6.2	0.9	25.2	3.2	4.5	1.8	5.5	64.4	94.9	1	69	30
25	3	2	1862.9	215.9	57.6	79.9	14.6	565.3	46	28	17	5.3	1.1	20.8	5.6	88.8	0	11.2	4.6	1	13.5	3.4	0.7	0.6	3.1	55.5	119.9	64	0	36
26	1	1	798.5	88.2	23.3	37.3	6.7	116.4	44	26	19	9.5	2.5	26.3	9.2	50	50	0	9.1	1.1	46.8	1.1	9.6	10.3	4.8	59.4	52.4	77	15	8
26	2	1	699.8	113.5	6.4	27.8	1.8	111	65	8	16	7.6	2.2	28.9	8.4	79.2	20.8	0	7.3	0.7	30.9	1.2	5.4	3.3	4.4	74.7	84.8	0	94	6
26	3	1	939	138.7	18.8	39.4	2.5	92.5	59	18	17	6.8	1.5	22.1	7	95.2	1.2	3.5	6.3	0.7	22.1	2.6	1.7	2.7	4.3	57.9	80.3	0	96	4
27	1	2	2108.8	317.5	69.8	47.3	15.2	0	60	30	9	4.8	0.9	18.7	4.3	86.9	0	13.1	4.4	0.4	10.3	4	0.5	0.6	2	51.6	163.8	22	66	12
27	2	2	1458.8	199.6	34.8	70.7	16.5	790.9	55	21	19	5.1	0.8	15.7	4.4	98.8	0	1.2	4.7	0.5	11.3	2.2	0.9	0.2	1.9	52.1	104	67	12	21
27	3	2	1984.6	217.1	55.8	127.1	12	958.4	44	25	26	5.2	0.8	15.4	4	96	0	4	4.7	0.5	11.3	2.4	0.2	0.3	1.9	62.4	135.4	48	36	16
28	1	2	2016.9	253	44.4	127.1	8	967.3	50	20	25	6.6	1.8	27.3	6.4	92.1	7.9	0	6	1.7	22.6	1.1	3.7	0.9	5.1	50.9	128.8	47	31	22
28	2	2	2173.6	292.8	55.9	102.3	12.3	1052.2	54	23	19	6.9	2.2	31.9	9.2	88.1	10.4	1.5	6.5	1.2	26.7	2.2	4	2.5	6	64.9	189.9	50	34	16
28	3	2	1816.9	216.7	58.5	86.9	7.9	823.3	48	29	19	6.3	1.2	19	6.5	98.3	0.8	0.8	5.7	1.1	18.2	0.9	1.5	1.1	3.6	50.7	109.8	59	21	20
29	1	1	1092.4	154.8	25.8	60.5	15.4	467.5	57	21	22	6.9	0.9	13	4.5	100	0	0	6.5	0.4	19.8	0.2	1	2.5	2.6	52.8	81.7	53	22	25
29	2	1	1101.8	155.6	33.6	50.9	20.4	301.4	56	27	18	6.5	0.9	13.8	4.3	100	0	0	6.1	0.5	17.6	0.5	0.8	1.6	2.5	41.6	64.7	68	7	25
29	3	1	1358.9	180.3	35.5	78.9	21.9	539	53	24	23	7.7	1.3	16.9	5.8	92.7	7.3	0	7.2	0.8	26.5	0.1	2.6	4.5	2.8	43	77.6	67	9	24
30	1	1	1071.1	123.1	28.3	64	13.4	649	46	24	24	5.6	1	17.9	4.8	97.5	0	2.5	5.2	0.4	14.3	1.8	1.2	0.3	2.7	59.5	73.3	81	0	19
30	2	1	1101.7	165.2	22.1	51	11.1	449.1	60	18	19	5.5	0.9	16.4	3.8	99.2	0	0.8	5.1	0.5	13.4	1.8	0.4	0.4	2.5	56.1	92.7	64	23	13
30	3	1	1106.1	123.9	25.3	52.5	6.1	461.6	45	21	19	5.4	0.8	14.8	4.6	95.6	0	4.4	4.9	0.6	12.2	1.7	0.6	0.4	2	65.5	81.1	38	44	18
31	1	2	945.4	101.5	32.9	41.9	2.8	183.1	43	31	18	6.6	1.1	16.7	5.2	99.6	0.4	0	6.2	0.6	19.2	0.3	1.3	1.6	2.3	43.2	43.9	0	75	25
31	2	2	957.1	122.1	31.6	41.5	6.8	143.9	51	30	17	5.9	1.3	22	5.6	100	0	0	5.6	0.5	16.8	1.5	2	0.3	2.8	49.6	60.6	12	56	32
31	3	2	1207.4	166.5	32.5	42.8	3.7	513.8	55	24	14	6.2	1.6	25.8	6.5	98.1	1.9	0	5.9	0.7	19.6	1.6	3.1	0.5	5.8	77.6	129.2	0	93	7
32	1	2	2328.3	317.3	38.2	151.6	23.1	1253.5	55	15	26	13	2	15.4	9.4	10	90	0	12.4	1.2	73.3	0	19.4	17.9	6.3	54.7	173.7	14	42	44
32	2	2	2439.4	196.4	122.8	116.1	9.4	1023.5	32	45	19	12.6	3.5	27.8	13.8	30.2	69.8	0	11.8	2.8	83.3	0	19.2	19.2	9.9	68.9	135.4	13	68	19
32	3	2	2117.7	241.8	82	82.1	11.9	561.3	46	35	15	10.6	2.2	20.8	9.3	39.8	60.2	0	10.1	0.9	53.4	0.1	11.3	11.8	5.3	70.4	170.3	5	76	19
33	1	1	1824.1	185.5	83.6	71.6	13.7	650.5	41	41	16	7.4	3.2	43.2	11.7	61.5	27.9	10.6	6.7	3.3	36.2	5.1	8.7	3.1	10.3	64.6	119.8	0	62	38
33	2	1	1975.9	195.5	68.1	131.2	1.7	1442	40	31	27	9.1	2.4	26.4	12.2	61.2	36.7	2.1	8.1	3.6	42.9	4.7	7	7.3	7.5	65	127.1	0	59	41
33	3	1	1097.2	173.7	26.1	35.6	2.4	228.2	63	21	13	5.7	2.2	38.6	8.9	69.2	8.8	22.1	5.1	1.7	20.1	4.7	5.5	1.6	6.7	67.9	117.9	0	69	31
34	1	1	2115.4	305.9	49.9	114.1	3.5	403.5	58	21	22	8.6	2.6	30.2	9.5	66.7	33.3	0	8.1	1.7	40.4	2.3	7.3	5.5	5.7	61.2	187.3	1	93	6
34	2	1	2285.4	240.7	84.2	138.9	3.1	970.3	42	33	24	10.9	2.8	25.7	11.6	43.5	56.5	0	10.2	2.5	61.2	0.3	12.5	12	7.1	66.5	159.9	0	91	9
34	3	1	1757.9	341.8	17.6	61.3	4	463.7	78	9	14	12.8	3.5	27.3	14.5	25	75	0	12	3.3	85.6	2.2	19.7	19	6.8	40.6	138.6	0	96	4
35	1	1	2192.9	320.8	58.2	67.5	12.2	356.8	59	24	12	6.9	4.3	62.3	18.5	56	17.5	26.5	6.7	5.5	40.7	10.1	13.2	5	10.1	52.8	169.3	10	66	24
35	2	1	1335.5	223.5	20.9	56.4	10.6	386.2	67	14	17	7.6	2.6	34.3	13.3	76	14.8	9.2	6.1	6.5	33.3	4.8	5.2	4.8	7.5	67	149.8	23	60	17
35	3	1	1467.9	249.6	27.5	53.4	2.7	719	68	17	15	8.5	3.1	36.5	12.6	67.7	31	1.2	7.9	3.5	44.2	1.8	8	3.3	9.5	53.2	132.8	0	84	16
36	1	2	1848.7	232.1	48.3	97.3	24	1200.6	50	24	21	8.4	1.9	22.6	7.9	75.8	24.2	0	7.8	1	34	0.7	4.9	5.8	3.9	50.7	117.7	45	12	43
36	2	2	1820	202	58.7	93.8	25.5	992.2	44	29	21	9.3	2	21.5	10.3	51	46.2	2.7	8.6	1.2	41.8	3.9	7.5	9.5	7.9	52	105	51	13	36
36	3	2	2179.8	226.4	79.8	95.3	25.6	999.7	42	33	17	10	1.9	19	9.4	34.6	64.4	1	9.4	1	46	2.9	9.4	11.3	6.7	56.3	127.4	61	7	32
37	1	2	1748	164.6	73.4	92.2	12.3	931	38	38	21	10.4	2.6	25	11.5	50.8	49.2	0	10	1.3	54.9	0.7	10.6	10	10.5	59.9	98.7	41	28	31
37	2	2	1648.7	133.7	74	96.3	11.7	153	32	40	23	10.1	1.6	15.8	7.6	40.2	59.8	0	9.5	1	44.3	0	8.7	11.5	4.7	64.4	86.2	49	35	16
37	3	2	1357.7	125	47.8	85.9	7.7	228.2	37	32	25	7.1	3	42.3	12.3	72.7	19	8.3	6.8	2.4	33.4	3.5	7.6	2.3	10.5	63.7	79.6	42	37	21
38	1	2	1760.7	142.8	94.4	84.7	15.7	337.3	32	48	19	5.6	0.8	14.3	3.7	98.8	0	1.2	11.6	3.9	92.5	0.8	22.9	12.7	9.8	51.1	73	64	0	36
38	2	2	1858.6	160	74.7	112.6	7.7	803.8	34	36	24	6.5	1.6	24.6	7.2	90.8	4.8	4.4	6.2	0.6	21.1	2.8	1.9	2	2.2	57.3	91.6	19	48	33
38	3	2	1325.7	124.9	55.9	73.4	43	687.6	38	38	22	6.5	1	15.4	4.5	100	0	0	6.1	0.5	18.7	0.5	1.3	1.4	2.9	39.7	49.7	44	0	56
39	1	2	1858.1	188	72.6	95.6	3.7	358.1	40	35	21	7.2	2.1	29.2	7.9	80.2	10.6	9.2	6.7	1.4	28	3.6	4	4.1	4	55.7	104.7	1	76	23
39	2	2	945	145.7	23.9	34.3	1.9	561.4	62	23	15	6.8	1.3	19.1	5.8	99.8	0.2	0	6.3	0.8	21.2	1.4	1.7	2.2	2.8	78.3	114	0	97	3
39	3	2	1091.8	106.3	37.3	37.4	2.5	172.9	39	31	14	8.5	1.9	22.4	7.9	68	32	0	7.8	0.7	30.7	2.4	4.8	4.1	7.4	72	76.5	0	62	38
40	1	2	1415	197.4	33.2	46.6	8.7	117.2	56	21	13	9.5	3.7	38.9	11.9	60.2	39.8	0	9.4	1.4	56.5	0.9	12	5	7.5	56.2	110.9	0	78	22
40	2	2	1761.2	87.5	49.9	73	3	553.4	20	25	17	7.4	2.5	33.8	9.2	81.7	18.3	0	7.2	0.9	32.1	1	6.3	1.8	7.6	71.2	62.3	0	80	20
40	3	2	1226.4	66.1	26.9	34.8	6.9	112.1	22	20	11	8.2	2.3	28	10.2	74	26	0	7.5	1.6	35.4	1.2	5	3.6	6.6	57.1	37.7	0	61	39
41	1	2	2039.3	267	76.8	74.4	7.4	549.7	52.4	33.9	14.6	6.3	1.5	24	6.6	94.4	1.4	4.2	5.5	2.2	20	1.7	2.2	1.3	3.5	74.6	199.2	0	87	13
41	2	2	1707	158.9	78	95.9	8	234.7	37.2	41.1	22.5	6.6	2.1	31.5	8.7	89.9	7	3.2	5.8	3.7	24.2	3.1	3.4	2.3	6.9	63.3	100.6	12	66	22
41	3	2	1940.1	215	81.7	90.8	7.3	721	44.3	37.9	18.7	8	1.6	20.1	8.9	90.6	9.4	0	7.4	1.8	29.8	1.4	3.3	4.8	8	64.1	137.8	2	80	18
42	1	2	1477.6	222.4	42.4	56.6	9.1	507.4	60.2	25.8	15.3	5.5	0.5	9.1	2.2	100	0	0	5.1	0.3	11.8	0.9	0	0.4	1.1	57.7	128.3	0	82	18
42	2	2	2032.2	235.3	80.1	101.2	11.4	733.1	46.3	35.5	19.9	#VALUE!	#VALUE!	#VALUE!	#VALUE!	#VALUE!	#VALUE!	#VALUE!	4.8	#VALUE!	#VALUE!	#VALUE!	#VALUE!	#VALUE!	#VALUE!	57.9	136.3	#VALUE!	61	#VALUE!
42	3	2	1864.3	264.2	52.9	90.5	11	793.5	56.7	25.5	19.4	#VALUE!	#VALUE!	#VALUE!	#VALUE!	#VALUE!	#VALUE!	#VALUE!	4.8	#VALUE!	#VALUE!	#VALUE!	#VALUE!	#VALUE!	#VALUE!	61.7	163.1	#VALUE!	76	#VALUE!
43	1	2	1823.2	175.3	66.4	82.7	15.8	535.7	38	33	18	5.7	1.9	33.3	8.2	86	5.2	8.8	5.4	1.1	18.8	3.6	3.3	0.9	4.1	61.8	108.3	15	64	21
43	2	2	1300.4	174.8	29.5	56.9	16.8	205	54	20	17	8.2	2	24.4	7.2	77.9	22.1	0	7.6	1.4	33.5	1	5.2	6	4	64.1	112.1	25	60	15
43	3	2	1275.3	136.1	27.5	89.3	7.8	1175.6	43	19	28	9.6	0.9	9.4	4.6	56.2	43.8	0	9.2	0.3	35.2	0	6.5	9.8	1.5	73.3	99.8	7	83	10
44	1	2	1283.2	155.1	21.5	85.4	17.7	777.8	48	15	27	5.5	1.2	21.8	5.7	91.7	0	8.3	5.1	0.7	14.4	2.8	0.8	0.8	4.4	58.1	90	69	21	10
44	2	2	1561.2	137.4	60.8	102.6	9.1	834.4	35	35	26	6.6	1.9	28.8	8.2	87.7	5.6	6.7	6.2	1	23.8	3.9	2.9	2.8	4.8	55.3	75.9	37	24	39
44	3	2	1660.1	134.2	65	109.5	11.4	1140.1	32	35	26	5.5	1.1	20	4.5	91.5	0	8.5	4.9	0.6	13.8	2.8	0.4	0.9	2.2	43.5	58.4	52	24	24
45	1	2	1412.3	162.9	50.7	57.3	4.5	778.2	46	32	16	6.4	2.6	40.6	8.4	73.3	17.1	9.6	6.4	0.5	25.9	4.2	6	1.6	6.3	73.1	119	0	84	16
45	2	2	1325.4	147.7	46.6	55.7	4	944.2	45	32	17	7.6	2.9	38.2	8.8	71	24.6	4.4	7.6	0.9	35.6	3.5	7.6	2.8	7.3	71.9	106.2	0	82	18
45	3	2	1560.7	210	34.3	78.2	16.6	434.1	54	20	20	6.9	1.1	15.9	5	100	0	0	6.3	0.6	20.7	0.5	1.5	2.5	2.1	65.7	138	61	28	11
46	1	2	1677.4	280.9	36.7	59.8	6.8	103.4	67	20	14	7.8	1.9	24.4	8	85.6	14.4	0	7.4	0.8	31	0.2	4.1	3.3	4.6	45.6	127.9	18	82	0
46	2	2	726.4	71.7	32.1	23.8	2.3	77	39	40	13	8.7	2.4	27.6	8.4	55.6	44.4	0	8.3	1.2	39.8	1	7.4	8.5	6.2	78.3	56.2	0	92	8
46	3	2	467.2	63.4	5.7	19.4	2.4	29	54	11	17	8.3	2.5	30.1	8.9	71.2	28.8	0	8	1.2	38	0.6	6.8	5.5	4.1	77.4	49.1	0	92	8
47	1	2	1059.4	156.6	17.8	35.3	8.6	172.1	59	15	13	6.2	2.8	45.2	9.8	56.2	12.7	31	5.9	2.5	25.8	7.6	6.1	5	6.6	60.2	94.2	8	62	30
47	2	2	1179.1	226.7	7.8	35.6	5.3	0	77	6	12	8.5	2.2	25.9	11.7	77.7	22.3	0	7.8	1.7	37.2	0.4	5.4	5.3	4.2	59.1	133.9	5	86	9
47	3	2	1581	239.1	32.6	55.4	6.4	1003.4	60	19	14	8.4	2.7	32.1	13.6	68.5	27.3	4.2	7.6	2	40	3.4	7.5	7	5.5	64.5	154.3	24	61	15
48	1	2	1303.3	167.9	33.7	69	11.2	246.1	52	23	21	6.2	1.2	19.4	5.7	98.8	0	1.2	5.6	0.7	17.7	1.7	1.1	1.4	2.4	63.9	107.3	74	20	6
48	2	2	726.5	82	22.5	35.1	7.5	111.8	45	28	19	6.9	2.4	34.8	8.8	76.2	13.8	10	6.7	0.9	28	3.5	5.4	3.1	2.5	48.3	39.6	83	0	17
48	3	2	1217.4	154.7	33.5	44.9	9.3	520.4	51	25	15	6	1.4	23.3	5.3	90	0	10	5.6	0.4	17.6	3.6	0.9	2.2	3.2	50.3	77.7	22	45	33
49	1	1	2108.1	339.8	31.3	97.3	18.2	117.6	64	13	18	8.2	2.8	34.1	9.7	60.8	31.7	7.5	8	1.2	39.7	5.3	7.7	8	7.1	61.3	208.4	42	48	10
49	2	1	1938.2	283.4	43.1	79	7.9	1252.3	58	20	16	7.5	4	53.3	14.4	60.4	22.3	17.3	7.7	1.7	43	4.9	12.3	2.9	8.4	59.3	167.9	53	36	11
49	3	1	1697	231.4	32.5	65.2	5.9	639.5	55	17	15	7.4	3.2	43.2	10.5	52.9	27.1	20	7.3	1.7	36.7	8.4	7.9	6.5	6.3	74.8	173.1	0	91	9
50	1	1	1834.9	222.2	63.8	67.5	5.9	173.3	48	31	15	9	3.1	34.4	11.6	55	40	5	8.5	2	47.3	3.8	9.5	8.5	7.9	69.2	153.7	0	84	16
50	2	1	1169	170.9	36.3	42.2	13.6	108.8	58	28	14	6	1.8	30	6.8	90.2	0.8	9	5.8	0.7	20	4.2	2.2	2	4.9	57.9	98.9	0	74	26
50	3	1	870.8	136.4	23.6	29.6	2.2	67.5	63	24	14	6.9	2.1	30.4	11	89.2	10.8	0	6.4	1.3	26.4	0.8	4.9	1.3	5.8	73.4	100.2	0	87	13
51	1	2	1368.1	171.7	37.2	62.6	13.1	493.3	50	24	18	5.8	1.1	19	4.6	97.5	0	2.5	5.4	0.5	15.5	1.9	0.7	0.6	3.6	61.7	106	80	0	20
51	2	2	1653.6	201.2	46.3	64.6	12.2	452.5	49	25	16	6.3	1.9	30.2	9	89.8	6.2	4	5.9	0.7	21.7	2.2	3.9	0.9	4.8	69.9	140.6	34	53	13
51	3	2	1582.1	140.7	72.2	80.8	10.4	965.2	36	41	20	5.8	1.1	19	5.7	100	0	0	5.6	0.3	15.7	1.3	1.5	0.5	2.6	55	77.3	61	8	31
52	1	1	776.8	93.1	26.1	36.7	5.8	97	48	30	19	6.3	1.5	23.8	6.6	96.5	3.5	0	5.8	0.9	19.6	1.4	2.2	0.8	3.8	63.9	59.5	51	41	8
52	2	1	888.8	149.8	18	28.6	2.5	60	67	18	13	7.7	1.8	23.4	7.3	85.4	14.6	0	7.3	0.8	29.2	0.6	3.4	2.9	4.8	59.9	89.8	0	97	3
52	3	1	1088.6	200.2	11.7	42.3	9.4	372.3	74	10	16	6.8	0.7	10.3	4.2	100	0	0	6.5	0.3	18.5	0.8	0.7	2.7	1.6	52.2	104.5	46	49	5
53	1	2	1663.8	152.7	71.2	98.8	7.1	1153.8	37	39	24	5.2	0.9	17.3	3.5	97.5	0	2.5	4.9	0.4	12	2.5	0.3	0.3	2.3	58.6	89.5	31	59	10
53	2	2	2062	247.5	56.6	122.9	10.3	1538.9	48	25	24	5.2	1	19.2	4.1	95.6	0	4.4	4.8	0.5	12.4	2.9	0.3	0.6	2.9	49.4	122.4	38	51	11
53	3	2	1725.5	236.1	39.1	94.4	9.7	1046.7	55	20	22	4.9	0.8	16.3	4.1	95	0	5	4.5	0.5	10.5	3.4	0.1	0.6	2	39.6	93.4	14	69	17
54	1	2	2044.5	223.1	60.1	133.5	10.8	1005.8	44	26	26	6.2	2.1	33.9	9.8	89.8	6.5	3.8	5.9	1.3	22.4	2.4	4.2	0.8	6.6	49.5	110.5	75	0	25
54	2	2	2050.7	272.2	60	90.7	11.6	823.3	53	26	18	6	1.1	18.3	4.3	100	0	0	5.4	0.8	16.1	1.2	1.2	0.5	3.1	61.6	167.5	56	31	13
54	3	2	1950.8	250.7	55.2	100	12	1052.2	51	25	20	6.7	1.8	26.9	6.6	92.1	7.9	0	6.3	0.9	23.4	1.3	3.7	0.9	4.8	60.8	152.5	49	31	20
55	1	1	1192.1	114.8	46.7	75.7	16.5	557.2	39	35	25	7.8	1.4	17.9	6.5	91	9	0	7.1	1.2	27.4	0.1	2.8	4.5	3.9	36.9	42.4	54	7	39
55	2	1	1007.8	142.1	25.4	59.3	16.2	755.5	56	23	24	8.4	1.1	13.1	5.2	94.2	5.8	0	7.9	0.5	29.2	0	3.6	6.3	2.8	40.9	58.2	66	11	23
55	3	1	1486.9	171.6	48.8	90.2	21.9	214.5	46	30	24	7.7	0.8	10.4	4.1	98.5	1.5	0	7.2	0.5	23.3	0	1.7	3.8	2.2	38.7	66.5	61	9	30
56	1	1	1001.1	159	20.5	37.9	6.1	91.5	64	18	15	6.1	0.9	14.8	4.4	100	0	0	5.7	0.4	15.9	0.6	0.9	0.6	2	55.5	88.3	21	69	10
56	2	1	495.7	63.3	9	28.6	3.3	82	51	16	23	5.8	0.8	13.8	3.4	100	0	0	5.5	0.3	14.1	0.8	0.6	0.6	1.5	69.5	44	0	79	21
56	3	1	1231.7	132.5	43.9	59	6.5	162.3	43	32	19	6	1	16.7	7.6	98.3	0	1.7	5.5	1.3	15.8	1.3	1	0.8	3.5	67.4	89.2	0	92	8
57	1	2	1018.9	105.8	43.2	40.9	2.8	102.7	42	38	16	6.3	0.9	14.3	4.5	100	0	0	5.9	0.5	17	0.8	0.8	1.3	2.1	63.2	66.9	0	72	28
57	2	2	1795.5	183.2	78.2	74.1	12.3	228.6	41	39	17	6.5	1.3	20	5.6	98.3	1.7	0	6.1	0.7	19.7	0.5	2	1.1	4.2	53.8	98.5	30	31	39
57	3	2	1346.2	167.4	39.7	57.7	8.8	113.2	50	27	17	6.5	1.1	15.4	4	100	0	0	6.1	0.5	17.9	0.8	0.8	1.6	2.2	59.5	99.6	65	28	7
58	1	2	2309.9	264.4	75.9	119.3	5.9	1718.9	46	30	21	11.6	1.4	12.1	5.4	19	81	0	11.1	0.7	54.6	0	13.7	14.7	2.8	72.7	192.2	0	81	19
58	2	2	2420.1	283.3	91	104.3	4.6	1590	47	34	17	10.8	1.2	11.1	5.2	19.4	80.6	0	10.3	0.6	46.8	0	10.8	13	3.5	58.3	165	0	82	18
58	3	2	2402.1	247.4	104.3	105	16.5	636.3	41	39	17	11.1	1.1	9.9	5.1	11.2	88.8	0	10.6	0.5	47.8	0	11.7	13.2	2.3	65.5	162	23	59	18
59	1	1	1744.2	230.3	42	105.5	9.6	998.4	53	22	24	6.9	2.3	33.3	9	83.5	14.6	1.9	6.3	2.3	26.9	2.7	4.5	2	5.4	66.9	154.1	0	67	33
59	2	1	1853.5	268.3	48.5	73.8	7.1	648.2	58	24	16	5.3	1	18.9	4.6	89	0	11	4.7	0.9	13.1	2.9	0.5	0.8	2.7	55.3	148.4	0	63	37
59	3	1	1873.8	205.9	51.3	122.8	3.7	643.2	44	25	26	5.7	1.7	29.8	8.4	83.8	2.5	14.2	4.9	2.2	17.7	3.6	2.8	1.1	6.1	73.1	150.5	0	84	16
60	1	1	1502.4	140.5	65.1	69.9	6.9	750.2	37	39	19	7.1	2.2	31	11.6	82.1	13.5	4.4	6.6	2.4	28.4	2.8	4.2	2.5	6.5	71.6	100.6	24	69	7
60	2	1	2242.3	380.5	48.6	74.3	4.6	129	68	20	13	10.9	2.9	26.6	12.5	45.4	54.6	0	10.2	2.4	61.6	0.7	12.5	11.5	6.6	41	156	0	100	0
60	3	1	1523	189.7	32.6	104.1	6.1	772.8	50	19	27	9.1	3.5	38.5	12.7	52.1	44.6	3.3	8.4	4.3	51.8	2.9	12.7	9.3	8.5	76.3	144.7	16	81	3
61	1	1	1077.5	179.3	16.6	38.9	2.7	360.1	67	14	14	10	2.9	29	13.9	46	52.3	1.7	8.6	6.5	54.2	2.8	11.3	10.8	8.3	64	114.8	0	96	4
61	2	1	1991	269.5	41.3	102.3	4.6	941.6	54	19	21	10.1	2.9	28.7	12.7	49.2	49	1.9	9.1	3.7	55.1	3.3	10.8	10	8.2	55	148.3	0	88	12
61	3	1	1499.2	280.3	16.2	51	9.5	251.4	75	10	14	8	2.5	31.2	9.1	77.7	21.9	0.4	7.4	1.9	35.6	2.3	6.5	5.5	5.2	56.2	157.6	19	74	7
62	1	2	2102.8	242.3	72.6	86.3	22.3	981	46	31	16	7.7	2	26.3	8.8	80.8	15.4	3.8	6.7	1.9	29.9	3.1	3.9	4.5	6	60.2	145.9	49	11	40
62	2	2	1904.4	239.2	49.6	91.3	25.3	983.7	50	23	19	7.5	2	26.7	8.3	86.9	10.6	2.5	6.9	1.3	28.8	2.7	3.6	4.1	4.6	58.4	139.8	43	11	46
63	1	2	1308.8	175.6	28	83.2	11.4	903.5	54	19	25	8.1	2.9	35.8	11.6	77.1	22.9	0	7.7	2.1	39.5	2	7.8	4.8	6.1	64.9	114	39	44	17
63	2	2	1578.5	126.4	49.7	141	3.3	1919	32	28	36	10.6	4.2	39.6	14.6	50.2	49.8	0	10.1	3.8	71.3	1.6	15.8	10	11.3	59.9	75.6	18	48	34
63	3	2	2337.2	285.2	56	155.7	5.3	1860	49	22	27	11.4	5.5	48.2	17.1	47.1	52.9	0	11.6	3.9	92.5	0.8	22.9	12.7	9.8	65.2	185.8	16	30	54
64	1	2	1007.7	89.7	41.4	76.5	22	350.7	36	37	30	6	1.3	21.7	6	94.4	0	5.6	5.8	0.3	17.1	2	1.2	1.1	3.8	40	35.9	30	0	70
64	2	2	1012.2	116.5	44.2	42.6	17.7	475.4	46	39	17	6	1.1	18.3	4.9	100	0	0	5.6	0.5	16.4	1	1.1	0.5	3.1	42.4	49.4	23	45	32
64	3	2	1676.1	141.5	75.5	86.6	7.3	471.2	34	41	21	6.6	0.9	13.6	3.5	100	0	0	6.3	0.4	18.3	0.3	1	2	2.2	68.1	96.3	29	53	18
65	1	2	1069.1	63	28.3	34.4	7.8	128.1	24	24	13	6.3	1.4	22.2	5.8	100	0	0	6	0.7	19.3	1.2	2.1	1.1	4.5	51.2	32.3	51	11	38
65	2	2	1173.8	76.1	54.7	68.7	5.7	605.2	26	42	23	7.6	1.4	17.1	5.3	99.8	0.2	0	7.2	0.6	25.5	0.5	2.6	4.8	3.4	52.9	40.3	0	19	81
