# Supplementary material for: Association between carbohydrate quality and glycemic control in individuals with type 1 diabetes: A cross-sectional and meal-based analysis
Source: PLoS One. 2026 Feb 2;21(2):e0341915. doi: 10.1371/journal.pone.0341915 (PMC12863503; doi:10.1371/journal.pone.0341915)
Supplement: S2 File — (ZIP) [file pone.0341915.s002.zip › original datasets/FFQ.csv]

ID	Total insulin dosage	Insulin regimen (1 pump; 2 non-pump)	Rice, rice noodles, etc.	Noodles, bread, steamed buns	Mixed beans	Potatoes	Beans and bean products	Fresh vegetables	Pickled vegetables	Fungi	Fruits	Liquid Grandma's Powder Cheese	Pork	Beef and mutton	Poultry meat	Meat products	Animal blood and internal organs	Freshwater fish	Marine fish	Shrimp and crab	Shellfish	Eggs	Salted egg	Nuts	Energy_kcal	Protein_g	Protein energy supply	Fat_g	Energy supply from fat	Carbohydrates_g	Carbohydrate energy supply	Dietary fiber_g	HbA1c
1	11.5	2	100	50	0	0	3.6	200	0	3.6	74.3	250	21.4	21.43	28.6	0	0	20	0	34.3	0.7	65	0	0	1434.4	64.6	0.2	50.4	0.3	186.2	0.5	8.1	7
2	34	1	200	36.7	15.9	12.9	49.5	360	0	100	348	642.9	63.8	31.9	17.6	5.2	0	28.2	28.2	6.3	17.5	65	0	25	2718.7	113.9	0.2	99.8	0.3	357.8	0.5	25.3	7.4
3	13	2	200	110	10	0	12.1	200	0	14.3	49.5	500	25	4.19	10.6	0	0.7	98.7	3	11.4	10	97.2	0	3.6	2246.4	98.2	0.2	72.3	0.3	308.1	0.6	9.8	5
4	59	2	260	19.3	3.3	12	28.6	200	1.7	15	155.4	250	30	85.71	13.3	11.7	10	65.3	0	13.3	0	65	0	1	2245.6	95.8	0.2	71.5	0.3	312.8	0.6	11.8	6
5	29.9	1	0	0	28.6	0	200	750	1.4	42.9	272	299	64.3	128.57	85.7	50	7.1	114.3	108.6	114.3	42.9	0	9.3	6.4	2600.5	191.2	0.3	112.3	0.4	228.3	0.3	30.6	5.9
6	52.8	1	24.7	14.7	0.1	3.3	2.5	200	0.3	28.6	35.7	250	14.3	4.98	9.9	1.7	0	6.7	0	0	2.3	65	0	0	870.7	35.2	0.2	48.2	0.5	78.6	0.4	7	7.2
7	33	2	75	15.8	0	8.6	0	150	0	17.6	28	251.4	8.8	7.14	3.6	2.1	0	9.9	4.9	8.6	3.3	9.3	0	3.6	970.3	32.5	0.1	45.5	0.4	111.8	0.5	5.9	7
8	52	2	200	18	53.3	0	7	400	0	1.4	98	250	0	7.14	3.3	0	3.2	1.7	13.3	2.3	0	65	2.2	10	1848.7	69.1	0.1	52.3	0.2	287.2	0.6	18.7	5.5
9	20	2	50	12.4	3.6	12.9	7.1	200	0	0	77.7	570	28.6	75	50	7.1	0	28.6	0	4.3	0	65	2.2	1.4	1534.8	78.4	0.2	78.8	0.5	133.4	0.3	8.1	7
10	45	1	50	12.4	0	15	31	300	1	5	218	142.9	40	22.86	28.6	7.1	2	14.3	8.3	5	0.7	46.4	4.3	0.8	1326.3	54.7	0.2	60.8	0.4	149.1	0.4	14.2	8.3
11	29	2	31.9	28.2	7	41.5	14.3	14.3	0	28.6	28.6	250	14.3	14.29	14.3	49.5	0	17.6	0	25.7	0	130	0	3.5	1155.2	59	0.2	61.7	0.5	93.2	0.3	3.5	6.6
12	65	2	200	175	0	0	25	600	0	7.1	58.3	250	100	28.57	14.3	14.3	4	37.1	3.6	2.5	1.6	46.4	0	0	2738.8	108.7	0.2	87.1	0.3	393.5	0.6	19.7	7
13	11	2	100	28.6	4.3	350	3.6	100	0	1.2	17.6	500	42.9	24.76	14.3	7.1	1.7	57.1	28.6	49.5	0	65	0	0.2	1827.2	86.8	0.2	68.2	0.3	222.6	0.5	8.8	7.8
14	13	1	240	60	4.2	17.6	3.6	240	0.3	21.4	50	38.6	75	10.48	10.5	1.7	0	7.1	0	4.2	1.3	65	22.9	3.6	1964.9	68.3	0.1	64.3	0.3	285.6	0.6	10.6	5.9
15	20	1	7.1	12.6	10.7	21.4	57.1	200	0	14.3	200	107.1	7.1	6.67	57.1	0	0.2	6.7	0.8	17.1	0.2	95	0	2.9	1145.6	53.7	0.2	56.5	0.4	113.1	0.4	12.2	7
16	45	2	50	12.4	40	400	15.9	400	3.6	21.4	0.7	123.8	30	20	30	0.7	8.5	15	0	1	1	100	0	7.1	1734.4	73.5	0.2	65.6	0.3	225	0.5	19.9	7.3
17	16	2	20	30	0	0	9.6	100	0	3.6	100	250	20	0	25	0	0	7.1	0.1	0	0	75	0	10	996.5	39.1	0.2	56	0.5	87.9	0.3	6.4	5.3
18	42	2	150	100	0	0	13.3	140	0.7	5	50	200	100	142.86	32.1	4.3	4	14.3	14.3	6.7	6.7	50	1.7	0	2188.9	102.7	0.2	92.9	0.4	240.9	0.4	6.8	6.6
19	49	2	100	175	4.3	21.4	10	74.8	1.4	21.4	31.1	115.5	14.3	14.29	17.6	1.7	3.3	0.8	0	2	6.7	18.6	2	1.7	1665.1	55.2	0.1	50.2	0.3	252.5	0.6	6	7
20	24	2	75	70	0	0	0	50	0	0	49.7	0	37	50	21.4	71.4	0	21.4	0	4	0	37.1	0	50	1699.1	69.9	0.2	80.3	0.4	178.7	0.4	7.3	5.8
21	100	1	300	86.9	0	30	0	300	0	10.7	100	550	71.4	11.43	14.3	17.1	0	14.3	0	0	0	100	0	5.7	2716.1	99.8	0.1	84.7	0.3	398.3	0.6	13.8	6.2
22	53	2	100	4.3	0	0	0	100	0	7.1	116	250	50	14.29	10.5	0	1.3	20	0	2	0	65	0	0.8	1238.6	46.4	0.1	60.5	0.4	131.2	0.4	6.4	8.1
23	29	1	255	100	0	0	25	450	0	0	0	0	15	3.57	3.6	0	0	2.5	3.6	0	0	95	0	0	1890.9	66	0.1	38.2	0.2	330.5	0.7	14	6.6
24	35.9	1	100	25	10	22.9	71.4	200	2.9	3.6	57.5	123.8	49.5	6.67	3.3	1.7	0	0	21.4	5	3.3	90	0	0.3	1395.7	56.5	0.2	63.9	0.4	155.1	0.4	8.8	7.4
25	52	2	74.8	18.9	10	17.3	0.4	21.4	0	17.6	50	195	2.9	24.67	14.1	0.3	0	52.1	0	7.3	0	32.2	0	5.7	1082.9	44.6	0.2	49.6	0.4	117.3	0.4	4.2	7.3
26	37	2	50	87	2.1	7.1	39.9	80	0.7	83.8	174	268.6	0.8	28.57	0.8	0.2	0	4.2	0.1	22.9	0.5	95	0.5	2.9	1462.6	60.6	0.2	55.3	0.3	186.9	0.5	9.9	7.2
27	55	1	160	63.4	4.2	1.7	21.4	300	0	2.9	60	500	70	70	11.4	1.7	2.9	21	3.3	7.1	1.7	130	0	10	2200.4	101.8	0.2	88.6	0.4	257.4	0.5	11.9	7
28	45	1	21.4	5.8	0.3	2.1	7.1	50	0.3	7.1	10	21.4	157.1	14.29	14.3	1.7	0.7	9.3	9.3	3	1.7	65	0	3.6	1108.5	49	0.2	85.5	0.7	37.5	0.1	2.2	6.2
29	55	1	150	0	0	0	0	50	0	0	100	500	85.7	0	0	0	0	0	0	0	0	60	0	0	1574.3	51.9	0.1	78.7	0.4	168.2	0.4	4.8	6.3
30	NA	1	20	44	0	4.7	5	120	0	7.1	100	400	14.3	7.14	14.3	0	0.7	11.4	0	8.9	0	23.3	0	1.7	1052.3	39.1	0.1	54.3	0.5	105.9	0.4	6.5	6.7
31	51	2	90	4.3	0.5	10.5	4.2	63.8	0	10.5	174	0	5.2	10.48	17.6	0	0	40	13.9	3	0	65	0	1.2	1027.4	37.5	0.1	45.3	0.4	121.8	0.5	7.2	7.8
32	40	1	25	1.9	10	90	14.3	300	1	3.6	174	250	35.2	7.14	17.6	7.1	0.5	0	0	0	1.7	65	1.7	10	1282.3	49.3	0.1	62.6	0.4	139.8	0.4	15.2	6.3
33	33	1	0	80	50	70	14.3	600	0	24.8	11.3	200	24.8	0	25	0	1.7	10	0	14.9	0	65	2.2	15.9	1694.9	79.1	0.2	61.8	0.3	219.5	0.5	22.6	5.2
34	64	2	150	80	20	25	11.3	10	0	7.1	100	266.7	74.3	42.86	14.3	10.5	1.7	28.6	0	11.4	35.7	65	0	10	1978.4	85.4	0.2	78.9	0.4	238.3	0.5	7.2	8.3
35	50	2	120	140	4.3	7.1	35.7	600	0	12.9	100	455.7	35.7	14.29	35.7	0	8.8	30	4.7	8.6	14.3	27.9	2.2	4.3	2306.5	97.6	0.2	74.8	0.3	325.4	0.6	21	6.1
36	40	2	100	140	2.9	57.1	32.1	200	0	3.6	260	192.9	6.7	85.71	21.4	14.3	0	28	0	5.3	0	65	0	4.3	2158.4	88.6	0.2	65.6	0.3	312.9	0.6	15.1	5.8
37	51	2	50	12.2	0	25	21.4	100	0	0	200	88.1	10.7	28.57	57.1	7.1	7.1	26.7	0	8.6	16.7	100	0	15	1245.7	60.2	0.2	61	0.4	120.7	0.4	9.7	6.6
38	45	2	40	100	7.1	22.9	21.4	400	1.3	21.4	150	200	200	22.86	21.4	14.3	8	57.1	10	25.7	2	65	2.2	6.4	2189.9	109.7	0.2	104.3	0.4	214	0.4	17	6.3
39	20	1	50	1.7	11.4	100	4.3	7.1	0	7.1	150	200	17.9	0	35.7	0	6.7	1	1	4	0.2	65	0	0	987.2	37.3	0.1	45.1	0.4	111.8	0.4	6.7	7.1
40	20	2	50	50	0.1	160	2	100	0.1	17.9	80	250	50	50	7.1	6.2	0	2	2	34.3	0	20	0	4.2	1330.6	55.7	0.2	56	0.4	156.1	0.5	8.2	6.9
41	76	1	160	30	0	0	10	100	0	3.2	150	200	32.1	32.14	17.1	0	0	50	11.4	21.4	0	65	0	10	1550.1	68	0.2	53.4	0.3	204.9	0.5	8.5	7
42	30	1	80	5.4	5.8	5.5	3.7	300	0.8	6.7	100	37.5	128.5	6.67	20	5	16.7	60	0	20	0.3	56.6	0	2.5	1575.3	71	0.2	86.6	0.5	135.4	0.3	11.6	5
43	25	2	150	50	1	5.7	0	600	1	4.3	83.3	28.6	21.4	3.33	3.3	1.7	0	28.6	6.7	28.6	1.7	50	0	0	1578.4	63.1	0.2	41.3	0.2	251	0.6	19.1	6
44	19	2	50	100	5	42.9	0	300	0	0	142.9	180	22.9	22.86	34.3	0	0	8	0	0	0	65	0	25	1629.8	64	0.2	63.8	0.3	209.1	0.5	15.3	6.9
45	24	2	100	0	10.7	0	32.1	300	0	0	12.1	200	85.7	28.57	28.6	0	10	6.7	0	6.7	0	60	0.3	0.3	1374.9	64.6	0.2	66	0.4	137.2	0.4	9.5	7
46	12	1	32.5	12.8	10.7	0	11.4	120	0	2.9	45	196.4	25	11.43	25	0.7	0	14.3	0	6.7	0	55	0	0.1	784	39.9	0.2	36.5	0.4	77.4	0.4	5.4	8.6
47	25	1	100	100	1.7	7.1	1.7	200	0.7	0.7	28.6	100	14.3	14.29	7.1	8.6	0	3.7	0	3.3	0	25.7	0	0	1257.3	43.1	0.1	37.5	0.3	191.9	0.6	7.5	6.3
48	40	2	139.3	111.4	0	0	10.7	437.5	0	10.7	300	180	28.6	32.14	42.9	45	0	53.6	0	0	0	50	0	0	2236.1	90	0.2	70	0.3	324.6	0.6	21	6
49	13	1	135	12.1	50	28.6	0	50	0	0	100	250	80	6.67	21.4	5.7	0	0	0	0	0	50	0	0	1499.1	59.4	0.2	57.8	0.3	190.6	0.5	8.7	6.9
50	30	1	150	42.9	5.4	14.3	14.3	240	0	30	100	50	50	7.14	7.1	2.9	0	7.1	0	7.1	7.1	70	20	8.6	1622.6	58.6	0.1	62.4	0.3	214.7	0.5	11.9	6.4
51	40	1	100	14.3	0	14.3	20	400	0	21.4	100	71.4	50	14.29	50	7.1	7.1	0	14.3	14.3	0	28.6	0	10	1438.3	60.7	0.2	60.7	0.4	171.9	0.5	15	6.4
52	20	2	75	0	0	0	0	100	0	0	16.7	142.9	17.9	17.86	17.9	0.1	0	14.3	0	3.6	0.1	30	0	0.6	770.9	30.7	0.2	36.5	0.4	82.3	0.4	3.5	6.8
53	48	2	80	80	20	11.4	14.3	150	0.8	0.6	180	114.3	28.6	6.67	100	3.3	0.2	6.7	6.7	6.7	0.6	70	0.2	8.6	1635.9	71.2	0.2	63.4	0.3	202.4	0.5	11.9	6
54	55	1	225	57.1	0	2.3	64.3	200	0	7.1	57.1	16.7	51.4	24	12	57.1	0	0	0	21.4	3.3	65	0.7	0.7	1941.3	72.9	0.1	67.1	0.3	268.2	0.6	8.9	8.4
55	30	1	100	150	0	0	21.4	200	2.9	8.6	200	200	100	14.29	17.1	10.7	0	14.3	0	107.1	0	65	0	7.1	2226.4	98.2	0.2	85.9	0.3	273.4	0.5	12.9	6.4
56	12	2	150	11	0	0	15	200	0	5.7	0	250	14.3	0	28.6	5	0	14.3	0	57.1	0	60	0	0	1269.6	58.2	0.2	43.4	0.3	166.2	0.5	6.3	7.4
57	12	1	50	28.6	14.3	7.1	0	100	0	2.9	100	200	85.7	85.71	57.1	28.6	13.3	20	0	10	0	50	0	0	1531.7	79.8	0.2	83.1	0.5	120.5	0.3	6.8	7.1
58	13	2	45	45	2.5	0	8.9	200	0	8.9	35.7	250	10.7	8.92	0	0	0	4	0	5.4	0	162.5	0	11.4	1220.1	54.1	0.2	59.6	0.4	122.1	0.4	7.9	5.4
59	30	2	50	50	4.3	22.9	25.7	450	10	5.7	160	50	50	4.29	30	14.3	2.9	7.1	5.7	17.1	0	50	8.6	10	1517	62.8	0.2	64.3	0.4	183.2	0.5	18	5.8
60	55	1	80	8.6	7.1	7.1	5.7	75	0	5.7	150	250	37.5	17.86	14.3	14.3	0	35.7	0	14.3	0	65	0	2.9	1271.6	53.7	0.2	60.7	0.4	132.1	0.4	7.3	6.7
61	48	2	60	34.3	3.3	0	8.3	500	0	32.1	107.1	375	1.4	17.86	3.6	0	0	32.3	0	42.9	0	227.5	0	2.9	1676	89.3	0.2	68.8	0.4	186	0.4	17.4	7.9
62	52	2	70	25.7	2.9	8.3	0	100	0	14.3	85.7	250	21.4	14.29	21.4	0	0	5.7	0	8.8	0	65	0	2	1026.9	43.7	0.2	42.2	0.4	122	0.5	6.2	8.5
63	47	2	112.5	80	21.4	14.3	6.4	200	0	2.9	128.6	250	45.7	45.71	45.7	0	0	11.4	7.1	6.4	0	65	5.3	4.3	1844.6	79	0.2	71	0.3	230	0.5	11.9	7
64	50	1	50	11.4	0	0	0	360	0	2	200	0	4.3	7.14	53.6	0	0	6.7	0	9.3	0	65	0	0	1023.4	42.5	0.2	38.9	0.3	134.9	0.5	14.8	8.6
65	33	1	0	2.9	30	21.4	10.7	200	0	0	107.1	190	35.7	7.14	14.3	0	0	42.9	0	12.9	0	7.1	0	0.7	933.8	42.5	0.2	50.9	0.5	82.7	0.3	10.4	6.1
66	45	1	70	18.6	1.2	21.4	15	240	0	4.3	80	200	12.9	12.86	8.6	1.5	0.3	8.6	0.8	8.6	1.3	50	3.3	0.2	1142.9	41.6	0.1	52.5	0.4	132.2	0.5	9.3	7
67	30	2	60	50	15	50	4.3	400	0	0.7	200	250	0.7	14.29	50	0.7	0	7.1	1	0.7	0.7	50	1.7	3.6	1471.4	60	0.2	48.9	0.3	209.1	0.6	18.2	7
68	15	1	270	0	0	0	0	200	0	0	66.7	200	300	0	42.9	2.7	0	11.7	0	14.3	0	0	0	20	2677.6	97	0.1	140.4	0.5	263.5	0.4	10	6.1
69	12	1	120	130	0	0	14.3	300	0.7	8.6	180	250	28.6	42.86	11.4	5.7	0	11.4	11.4	11.4	0	30	0	8.6	1950.5	74	0.1	63.2	0.3	281	0.6	15	7
70	27	2	50	60	0	28.5	14.3	300	1.4	14.3	100	71.4	100	50	21.4	2.9	5	14.3	1.7	3.3	0	0	3.3	1.7	1541.4	60.5	0.2	79.4	0.5	153.8	0.4	11.9	6.7
71	14	2	120	26.7	5.7	0	3.3	50	0	7.1	18.7	100	42.9	0	23.3	0	8.3	28.6	0	17.1	22.9	65	0	14.3	1204.3	54.8	0.2	49.6	0.4	138.9	0.5	4.4	9.5
72	30	2	120	50	25	0	40	200	0	50	200	250	100	50	50	2.1	0	50	50	80	21.4	22.5	0	8.6	2187.9	117.2	0.2	91.6	0.4	234.2	0.4	15.1	8.9
73	66	2	200	0	0	0	2	600	0	0	200	0	0	7.14	3.3	0.7	0	4.3	0	2.9	0	80	0	0	1603.3	51.6	0.1	40.4	0.2	272.2	0.7	21.8	5.5
74	60	2	80	0	0	0	0	0	0	15	0	0	7.1	35.7	100	0	0	0	9.3	0	17.1	65	0	0	749.9	45.8	0.2	34.5	0.4	65.7	0.3	0.9	9.7
75	46	2	175	17.9	17.9	0	7.1	100	0	20	150	142.9	100	35.71	28.6	0	0	21.4	0	10.7	0	50	0	2.9	1723.1	70.7	0.2	68	0.4	213.1	0.5	9.6	7
76	40	1	150	180	12.9	16.7	85.7	450	0	85.7	360	500	80	8.57	6.7	5	0	80	25.7	14	0	50	0	0	2819.8	124.2	0.2	77	0.2	424.4	0.6	26.5	6.2
77	54	2	225	0	0	0	0	90	0	4.3	500	0	50	21.43	100	0	0	0	0	0	0	65	0	0	1870.8	64.7	0.1	55.2	0.3	288.4	0.6	16.7	6.1
78	40	2	100	22.9	0.4	1.7	7.1	50	1	17.1	85.7	178.6	28.6	14.29	21.4	0	3	2.7	2.7	17.1	2	65	0	0.3	1161.3	44.8	0.1	52.5	0.4	130.7	0.4	4.8	5.6
79	50	1	100	120	1.4	50	21.4	200	2.9	5	210	300	80	5.33	160	28.6	14.3	0.3	14.3	14.3	28.6	22.9	0.1	0.3	2207	105.8	0.2	83	0.3	269.1	0.5	13.2	7.3
80	51	1	80	70	21.4	142.9	100	250	0	50	250	200	300	300	300	80	14.3	0	0	28.6	0	140	0	0	3794.1	242.3	0.3	196.4	0.5	276.4	0.3	18.8	5.7
81	20	2	50	25	0	0	0	100	0	0.3	500	500	20	50	14.3	1.7	0	21.4	0	17.1	2.9	60	0	17.1	1680.5	66.3	0.2	71.5	0.4	203	0.5	17.3	9.1
82	53	2	100	0	100	50	14.3	300	0	34.3	34.3	42.9	42.9	42.86	42.9	14.3	14.3	14.3	14.3	14.3	14.3	60	0	0	1558.5	89.4	0.2	48.2	0.3	203.1	0.5	17.8	7
83	14	2	150	7.1	0	0	28.6	450	0	14.3	150	250	100	0	14.3	0	0	0	0	0	0	60	60	0	1880.7	72.8	0.1	80.7	0.4	226.8	0.5	16.8	6.4
84	80	2	175	0	0	0	4.3	28.6	0.5	16.1	42.9	125	89.3	53.57	50	32.1	2.5	25	0	7.1	10.7	65	0	4.3	1592.5	74.7	0.2	72.3	0.4	163.9	0.4	3.6	9.5
85	55	1	75	116.7	8.3	3.3	0.7	150	1.7	7.1	33.3	200	57.1	10	0	28.6	0.1	11.4	0.4	11.4	1.4	50	1.1	6.7	1629	61.3	0.1	69.7	0.4	194	0.5	7.4	6.3
86	21	NA	150	42.9	3.3	3.3	0	100	0	0	200	200	30	30	30	0.7	2	8.6	1	8.6	3.3	70	2.3	8.6	1596.3	61.1	0.1	55.9	0.3	218.6	0.6	9.9	5.7
87	40	2	75	78	8.6	7.1	0	10.7	0	1.7	64.3	178.6	50	4.29	21.4	5.7	0	6	0	2	2	65	2	8.6	1327.5	49.8	0.1	59.6	0.4	150.9	0.4	4.4	6.7
88	40	1	0	28.6	100	7.1	10.7	405	0	50	100	375	14.3	50	14.3	0	0	57.1	0	0	0	9.3	0	10	1376	82.2	0.2	42.4	0.3	179.3	0.5	22.2	7.3
89	33	2	112.5	62.9	0	13.9	6.4	100	0	17.1	90	300	57.1	28.57	78.6	0	0	0	0	34.3	4.3	70	0	4	1639.1	77.3	0.2	66.6	0.4	187.4	0.5	7	6.6
90	51	2	150	42.9	2.7	4	5.7	500	0	80	0	250	40	40	4.7	2	0	28.6	2.3	4.7	0.6	50	0	0	1699	72.8	0.2	58.5	0.3	230.9	0.5	16	7.5
91	25	2	150	100	10.7	14.3	5.7	100	0	4.3	375	500	17.9	25	0	0	0	11.4	2.7	7.1	0	65	0	0	1919	71.2	0.1	45.8	0.2	314.7	0.7	15	7.5
92	28	2	150	42.9	10.7	30	200	600	0	42.9	150	250	64.3	114.29	13.3	0.8	0	57.1	64.3	8.6	6.7	200	1.4	3.3	2655.6	149.7	0.2	104.6	0.3	295.7	0.4	23.6	7
93	13	1	50	14.3	0	1.7	0	100	0	7.1	75	200	100	0	2.5	21.4	0	11.4	0	5	0	18.6	0	0.5	1000.9	40.7	0.2	53.9	0.5	91.5	0.4	5.1	6.7
94	42	2	90	60.7	15	22.9	42.9	100	5.7	28.6	5.7	900	12.9	1.67	12.9	2	2.9	11.4	0	8.6	0	50	1	7.1	1771.8	72	0.2	81.2	0.4	193.1	0.4	6.4	5.4
95	12	2	120	0	0	0	5.4	450	0	0	300	625	34.3	34.29	0	50	0	14.3	14.3	25	0	162.5	0	0	2095.3	98.3	0.2	82.1	0.3	253.4	0.5	20	5.6
96	52	2	150	7.1	28.6	0	2.9	50	0	4.3	50	100	25	0	25	25	0	17.9	10.7	17.9	10.7	50	0	0	1316.5	53.4	0.2	50.4	0.3	166.4	0.5	5.7	7.1
97	50	2	30	100	10	10	17.1	400	0	14.3	150	750	28.6	57.14	28.6	14.3	0	66.7	16.7	100	0	50	0	15	2057.3	123.3	0.2	73.8	0.3	235.9	0.5	17.4	7.2
98	12	2	10.7	0	1.2	0	80	200	0	5.7	57.1	430	14.3	3.57	3.6	1.4	0	10	0	1	0	70	0	0	771.7	42.7	0.2	37.2	0.4	71.7	0.4	7.2	6.7
99	54	2	150	0	0	0	14.3	120	30	11.4	8	200	34.3	11.43	14.3	0	8.6	150	0	100	3.3	50	0	0	1475.3	87.6	0.2	59.8	0.4	150.7	0.4	4.6	7.7
100	9	2	60	140	0	0	10.7	37.5	2.1	1.5	21.4	160.7	50	3.33	2.5	0	7.1	21.1	0	3.6	0.2	21.7	0	0.8	1288.3	46.9	0.1	43	0.3	169.1	0.5	3.1	7.2
101	23	2	32.1	25.7	25.7	5	21.4	25	0	7.1	13.3	250	14.3	14.29	14.3	1.4	7.1	10	3.3	3	1	65	0	8.6	852.9	44.4	0.2	30.6	0.3	84.5	0.4	4.2	7.5
102	33	2	80	80	0	0	17.9	112.5	0	7.1	250	300	75	75	4.2	0	0	89.3	0	89.3	0	65	0	17.9	2013.4	104.7	0.2	76.4	0.3	212.2	0.4	12	6.4
103	28	2	80	87	20	28.6	14.3	400	0	0	100	0	17.9	0	8.9	0	0	53.6	0	17.9	0	162.5	0	0	1634.8	75.6	0.2	54.6	0.3	220.4	0.5	15.9	7.2
104	40	2	40	50	40	0	0	25	0	0	0	250	25	NA	3.6	5.4	0	4.9	0	0.8	0	65	0	0	1052.7	42	0.2	42.4	0.4	110	0.4	4.1	8.8
105	37	1	75	210	35.7	11.7	35.7	300	19.6	35.7	120	100	200	11.67	34.3	2.5	1	32.1	0.5	8.6	0.2	97.5	7.6	2.1	2766.2	118.7	0.2	117.4	0.4	312.4	0.4	16.8	7.8
106	18	2	40	12.4	40	1	2.5	50	0.7	0	100	200	12.5	6.67	2.5	0	0	10	0	2	0	65	2.7	0.8	959.9	37.9	0.2	39.3	0.4	103.1	0.4	7.1	6.5
107	30	2	145	80	71.4	8.3	28.6	625	0	17.9	32.1	200	0	14.29	10.7	0	2.5	21.4	14.3	7.1	0	65	0	7.1	2058.7	89.8	0.2	48.4	0.2	316.9	0.6	24.6	6.2
108	30	2	80	40	20	10.7	2.4	600	2.1	2.3	40	250	5.4	1.25	6.4	0	0	7.1	1.7	1.5	0	65	0.3	0.2	1435.1	57.1	0.2	41	0.3	203.3	0.6	18.8	8.2
109	43	2	0	21.4	80	7.1	2.9	100	0	0	22.9	250	25	2.5	2.5	0	2.5	40	0	1	0	130	0	0	1144.9	62	0.2	49.8	0.4	99.2	0.3	9.1	9.4
110	28	1	80	21.4	0	0	2.1	200	0	0	14.3	0	50	3.57	28.6	0	1.4	20	5.7	4.3	0	97.5	0	0.2	1114.7	47.6	0.2	56.2	0.4	108.7	0.4	6.2	7.2
111	58	2	40	17.1	17.1	4.2	35.7	75	20	17.9	130	250	50	35.71	7.1	0	0	5.8	3	8.6	0	130	0	20	1372.7	63.8	0.2	67.7	0.4	114.6	0.3	9	8.8
112	43	2	0	0	150	0	25	300	0	14.3	21.4	107.2	50	14.29	14.3	0	14.3	28.6	21.4	28.6	0	65	9.3	3.6	1335.6	88.9	0.3	46.1	0.3	144.5	0.4	19.6	7.7
113	40	2	80	60	3.6	4.3	0.8	200	15	0	35.7	53.6	10	3.33	12.9	0.7	3.6	25.7	17.1	7.1	0	65	24.3	2.9	1200.3	49.8	0.2	45.4	0.3	149.5	0.5	7.6	6.6
114	28	2	20	140	25	1.7	17.9	75	10	17.9	21.4	250	17.9	4.17	17.9	9.3	1.3	4.7	2.3	8	1.7	65	0	0	1290.3	57	0.2	38.1	0.3	165.8	0.5	6	9.2
115	37	2	75	75	5.4	0	30	600	0	35.7	0	35.7	100	57.14	28.6	0	1	21.4	11.4	2.5	0.7	160	0	17.5	2073.5	102.1	0.2	97.8	0.4	205.9	0.4	19	7.1
116	56	1	28.6	175	1.3	21.4	28.6	50	4.3	10.7	80	250	50	23.21	17.9	2.9	1.3	14.3	3.3	7.3	0.1	54	2.2	10.7	1665.7	67.3	0.2	60.6	0.3	199	0.5	6.5	6.5
117	41.5	2	120	0	3.8	0	50	500	0	44.6	28.6	50	200	200	14.3	0	26.8	26.8	2	100	0	80	0	5.4	2407.6	144.1	0.2	127.2	0.5	178.8	0.3	16.1	6.2
118	25	2	50	107.1	10	10.7	5	150	0	3	245	38.6	97.1	74.29	2	0	0	4.2	1.7	13.3	12.5	65	0	19.3	1808.3	75.9	0.2	78.6	0.4	205.4	0.4	13.8	6.5
119	21	1	40	150	11.4	0	39.3	450	0	20	21.4	71.4	50	2.14	32.1	0	0	4.3	4.3	14.4	0	70	0.9	8.6	1586	73.5	0.2	48	0.3	220	0.6	15.5	5.5
120	42	1	100	100	5.7	3.3	14.3	100	0	7.1	218	250	28.6	7.14	3.6	0.1	0	6.7	6.7	3.5	0	54	0	0.8	1630.2	53.3	0.1	51.3	0.3	226.9	0.6	10.3	7.3
121	27	1	50	80	5.4	10.7	57.9	375	42.5	62.5	50	160.7	17.9	5.83	32.1	2.1	0	40	0	7.1	0	65	0	15	1514	68.7	0.2	56.6	0.3	181	0.5	15.2	6
122	40	1	225	125	0	2.5	25	64.3	0	12.9	74.3	107.1	150	107.14	0	42.9	0	1.2	0	10.5	0	99	0	0	2592.5	106.2	0.2	103.1	0.4	307	0.5	6.3	5.8
123	29	1	100	100	0.6	2.5	17.1	750	0	150	42.9	250	150	0	28.6	0	0	100	28.6	8.3	0.3	50	0	20	2573.8	121.3	0.2	105.9	0.4	282.4	0.4	26.5	6.9
124	62	1	150	17.1	35	21.4	2.9	350	0	35.7	100	200	100	50	50	0	0	53.6	4.3	28.6	0	65	0	0	2071.1	100.3	0.2	79.7	0.3	233.6	0.4	16.1	6.3
125	31	1	25	50	25	1.2	0	550	1.3	1.2	500	37.5	64.3	5	3.3	2	0	20	0	0	0	60	0	25	1831.6	66	0.1	68.9	0.3	252.3	0.6	31.3	6.5
126	17	1	40	78	25	25	2.9	100	0.1	1	100	250	25.7	5	2.4	11.4	0	57.1	28.6	14.3	0	60	0.3	10	1427.6	66.3	0.2	51.6	0.3	161.8	0.4	8.9	8
127	42	1	120	24.9	25	0	7.1	100	2.5	0.8	13.6	0	100	6.67	14.3	0.8	2.9	21.1	4.9	0.4	0.3	23.1	1.8	1.7	1299.2	49.9	0.1	60	0.4	143.7	0.4	5.8	6.5
128	30	1	17.9	120	12.5	0	0	600	0	0	8.3	200	50	0	32.1	0	0	15	0	0.7	0	60	0	0	1557.5	69.3	0.2	52.5	0.3	198.7	0.5	17.5	7
129	38.8	2	15	17.1	17.9	50	17.9	600	1.2	25	136	160.7	50	6.67	14.3	0.1	2.8	71.4	0	53.6	23.3	108	13.2	50	2065.4	99.6	0.2	108	0.5	178.8	0.3	25.4	6.2
130	28	2	75	3.3	1.2	11.7	14.3	200	0	5.7	100	250	0	42.86	21.4	0	0	14.3	14.3	26.8	1	60	1.2	20	1200.6	57.8	0.2	44.5	0.3	130.5	0.4	10.1	6.2
131	35	1	180	0	0	14.3	28.6	200	0	21.4	50	150	100	42.86	14.3	0	0	14.3	7.1	42.9	14.3	65	5.3	10	1667.7	80.1	0.2	61.9	0.3	193.6	0.5	9	6
132	35	1	60	120	25.7	51.4	8.6	200	2.1	17.1	50	40	50	28.57	28.6	2.9	0.7	14.3	7.1	5.7	0.7	65	0.9	1.4	1601	68.3	0.2	58.9	0.3	203.4	0.5	10.8	5.4
133	NA	2	75	60	2.5	1.4	1.4	50	0.3	1.4	5	150	21.4	4.29	7.1	7.1	0	5	0.4	7.5	0.4	32.4	0.1	1	968.9	33.9	0.1	34.6	0.3	121.5	0.5	2.6	9.9
134	NA	NA	100	25.7	20	60	1.3	40	0	2.9	8.6	35.7	21.4	21.43	12.9	0	0	3.3	3.3	14.3	0	60	0	0.3	1030.9	40.8	0.2	37.8	0.3	132.2	0.5	4.4	11
135	20	2	75	57.1	21.4	21.4	2.9	200	0	14.3	100	107.1	21.4	21.43	10.7	7.1	0	0	0	0	0	100	0	0.3	1346.2	53.4	0.2	48.5	0.3	172.9	0.5	10.8	6.7
136	35	1	150	57.1	1.3	16	14.3	200	1.4	5.7	200	53.6	35.7	14.29	14.3	21.4	0	4.3	0.3	7.1	1.7	60	8.6	5.7	1732.1	57.3	0.1	62.8	0.3	238.7	0.6	12.6	6.5
137	60	2	85	48.6	28.6	28.6	5.7	300	1.4	2.9	100	33.3	21.4	21.43	50	8.6	2	6.4	0	10.7	0.7	50	1.3	5.7	1410.6	61	0.2	48	0.3	190	0.5	14.1	4.8
138	39	2	50	7.1	12.5	7.1	20	400	0	2.9	50	42.9	20	2.86	7.1	7.1	0	50	7.1	21.4	0	65	0	1.4	1047.7	52.9	0.2	41.7	0.4	120.5	0.5	13.1	6.4
139	38	2	160	20	0	0	12.9	300	0	0	28.6	250	150	26.67	0	0	0	42.9	0	42.9	10	65	0	8.6	1911.6	89.4	0.2	78.8	0.4	200.8	0.4	10.3	6.5
140	21.5	2	50	15	2.1	10.7	4.3	50	0	1.5	100	200	21.4	20	17.9	30	0	10.7	0	17.9	6.4	60	0	5	1013.5	45.7	0.2	43.6	0.4	98.5	0.4	5	7.8
141	37	1	37.5	75	19.3	12.5	4.3	80	1.1	3.2	100	128.6	25.7	10.71	6.4	0.7	0.5	6.4	6.4	8.6	1.5	65	9.3	10.7	1192.4	48.2	0.2	46.1	0.3	141.5	0.5	7.9	5.7
142	44	1	80	13.3	6.7	1.7	21.4	200	0.1	7.1	14.3	114.3	28.6	7.14	6.7	2	1	0	33.3	21.4	0	28.6	14.3	1.7	926.9	44.8	0.2	30.8	0.3	113.9	0.5	6.9	6.3
143	42	2	225	100	3.3	6.7	0	200	0	0	10	375	50	5	6.7	2	0	2	5	6.7	0.4	25.7	5.3	0.6	1988.4	66.8	0.1	49.1	0.2	298.5	0.6	7.9	6.8
144	30	2	21.4	21.4	4	4	2.5	25	0	7.1	25.7	300	11.4	0	50	8.6	0	17.1	21.4	42.9	0	50	0	8.6	885.5	51.7	0.2	37.2	0.4	65.9	0.3	2.7	12.6
145	23	2	130	80	0	4.3	14.3	600	0	28.6	200	250	50	50	50	0	0	14.3	0	57.1	3.3	60	0	0	2049.9	99.8	0.2	51.1	0.2	294.1	0.6	22.7	6.6
146	21	2	25	100	50	21.4	0	300	0	21.4	200	200	28.6	8.33	7.1	0	0	7	0	14.3	0	65	0	3.3	1598.3	65.3	0.2	49.1	0.3	220.1	0.6	18.3	5.9
147	40	1	90	225	7.1	14.3	8.6	400	0	1.3	50	400	14.3	10.71	17.9	2.5	2.5	8.6	2	8.6	1.7	65	0	0.3	2113.8	84.8	0.2	43.4	0.2	326.7	0.6	14.7	5.8
148	30	2	75	28.6	8.6	8.6	5.7	300	0	8.6	60	250	80	40	20	14.3	0	14.3	7.1	17.1	3.3	65	0	2.9	1527.7	72.8	0.2	63.9	0.4	154.5	0.4	11.1	6.2
149	NA	NA	50	30	25	50	5.7	200	0	5.7	42.9	142.9	14.3	21.43	3.3	3.3	1.3	60	3.3	60	1.3	37.1	0	5.7	1240.7	62.4	0.2	48.7	0.4	134	0.4	9.8	5.3
150	35	1	120	17.9	1.7	1.7	4.3	200	0	10	200	300	40	17.14	2.7	5.8	0	1	0	2.2	0.7	65	0	7.9	1516	52.6	0.1	53.1	0.3	192.8	0.5	12.1	6.4
151	55	1	50	28.6	25	2.5	25	200	0	21.4	100	200	32.1	14.29	17.9	1.5	0	21.4	5	10.7	4.2	50	0	2.1	1239.4	54.9	0.2	49.7	0.4	135.4	0.4	10.8	6.7
152	NA	2	120	40	8.6	17.1	5.7	120	0	8.6	160	400	60	2	7.1	2.7	0	5.7	0.7	2.7	0	60	12.9	5.7	1627.6	59.4	0.1	54	0.3	203.1	0.5	9.7	6
153	15	2	80	50	0	0	1.7	360	5	8.6	64.3	71.4	22.9	8	13.3	14.3	0	6.7	2.7	4	1.7	65	5.3	1.4	1279.2	49.3	0.2	47.8	0.3	165.9	0.5	12.1	5.8
154	38	1	100	50	2.9	2.9	5.7	40	0	2.9	11.4	250	28.6	1.67	3.3	14.3	0	7.1	0	14.3	0	34.3	0	1.4	1175.1	40.8	0.1	42.8	0.3	140.5	0.5	2.8	9.1
155	NA	NA	50	5	7.1	11.4	5.7	300	0	0	240	71.4	80	14.29	50	21.4	0	0	0	25.7	0	11.4	5.3	0	1368.2	55.4	0.2	65.1	0.4	144	0.4	14.9	4.8
